# Supplementary material for: Video Games as a Potential Modality for Behavioral Health Services for Young Adult Veterans: Exploratory Analysis
Source: JMIR Serious Games. 2018 Jul 26;6(3):e15. doi: 10.2196/games.9327 (PMC6085553; doi:10.2196/games.9327)
Supplement: Multimedia Appendix 5 [file games_v6i3e15_app5.xlsx]

## Sheet: Data
id	study	age	gender	hispanic	race	racew	education	educationc	college	collegeyes	income	married	children	childrenathome	branch	anyscreen	anymhscreen	anysudscreen	ptsd	depression	audit	totdrinkdays	avgdrinksday	heavydrink	peakdrink	BYAACQ	anycannabis	totcannabis	canscreen	anydis	anyyear	anymonth	mhdis	mhyear	mhmonth	alcsuddis	alcsudyear	alcsudmonth	vghrsday	vghrsweek	vgdaysweek
P1	1	24	1	1	1	1	4	0	2	1	4	0	2		3	0	0	0	0	0	0	0							0	0	0	0	0	0	0	0	0	0	3	9	3
P2	1	31	1	1	1	1	5	0	4	1	3	1	0		2	1	1	1	1	1	1	19	2	1	6	0	0		0	0	0	0	0	0	0	0	0	0	2	4	2
P3	1	29	1	0	1	1	5	0	4	1	4	1	3	3	3	0	0	0	0	0	0	25	3	5	12	19	1		0	0	0	0	0	0	0	0	0	0	3	14	5
P4	1	29	1	0	1	1	4	0	1	1	5	1	3	3	3	1	0	1	0	0	1	2	2	0	2	0	0		0	0	0	0	0	0	0	0	0	0	5	30	6
P5	1	32	1	0	1	1	5	0	0	0	3	0	0		2	1	1	1	1	1	1	15	2	1	10	5	0		0	1	1	0	0	0	0	1	1	0	2	3	2
P6	1	30	1	0	1	1	5	0	0	0	5	0	3	2	2	1	1	1	1	1	1	25	1	1	5	0			0	1	0	0	1	0	0	1	0	0	9	60	7
P7	1	28	1	0	1	1	5	0	1	1	3	0	2	2	2	0	0	0	0	0	0	2	5	2	6	3			0	0	0	0	0	0	0	0	0	0	2	2	1
P8	1	24	1	1	1	1	4	0	0	0	3	1	1	1	2	1	1	0	1	1	0	4	6	2	11	4	1	0	0	1	1	1	1	1	1	0	0	0	2	9	6
P9	1	26	1	0	1	1	5	0	0	0	4	0	2	0	3	1	1	0	1	1	0	25	4	8	8	12	0	0	0	1	1	0	1	1	0	0	0	0	2	11	6
P10	1	27	1	0	1	1	5	0	0	0	4	1	2	2	2	1	0	1	0	0	1	1	3	0	5	1	0		0	0	0	0	0	0	0	0	0	0	2	13	7
P11	1	34	1	1	7	0	6	1	4	1	5	1	3	2	3	1	1	0	1	1	0	3	3	5	3	24	1		0	1	0	0	1	0	0	0	0	0	4	28	7
P12	1	31	1	0	1	1	6	1	4	1	5	0	2	2	2	1	1	1	1	1	1	14	2	0	3	1			0	1	1	0	1	1	0	0	0	0	1	4	4
P13	1	32	1	0	1	1	5	0	0	0	5	1	2	2	2	1	1	1	1	1	0	25	6	15	13	12	1	20	1	1	1	0	1	1	0	1	1	0	1	6	5
P14	1	33	1	0	1	1	6	1	0	0	3	0	0		2	1	1	1	1	1	1	7	2	1	7	4			0	0	0	0	0	0	0	0	0	0	2	6	3
P15	1	34	0	0	1	1	5	0	0	0	4	0	2	2	2	1	0	1	0	0	1	10	3	1	6	0	0		0	0	0	0	0	0	0	0	0	0	1	2	2
P16	1	33	1	0	1	1	4	0	0	0	3	0	0		2	1	0	1	0	0	1	0					0	0	0	0	0	0	0	0	0	0	0	0	1	1	1
P17	1	31	1	0	1	1	5	0	0	0	5	0	2	2	2	0	0	0	0	0	0	25	25	10	20	9	0		0	1	1	1	1	1	1	0	0	0	1	7	7
P18	1	34	1	1	6	0	4	0	0	0	5	0	2	0	3	1	1	0	1	1	0	3	3	2		24	1		0	1	1	0	1	1	0	1	0	0	1	2	2
P19	1	28	1	0	1	1	5	0	3	1	4	1	3	3	1	1	1	1	0	1	1	11	3	2	5	1	0		0	1	0	0	1	0	0	0	0	0	3	19	7
P20	1	22	0	1	1	1	4	0	2	1	4	1	2	3	2	1	1	0	1	1	0	0					0		0	1	0	0	1	0	0	0	0	0	2	14	7
P21	1	25	1	0	1	1	4	0	0	0	3	0	1	1	2	1	1	0	1	1	0	0					0		0	1	1	1	1	1	1	0	0	0	10	68	7
P22	1	29	0	0	1	1	5	0	4	1	5	1	2	2	4	1	1	1	1	1	0	0					1	25	1	1	1	1	1	1	1	0	0	0	1	1	1
P23	1	29	1	0	1	1	5	0	1	1	1	0	0		3	0	0	0	0	0	0	20	2	3	4	8			0	1	0	0	1	0	0	0	0	0	3	23	7
P24	1	32	1	0	1	1	5	0	3	1	2	1	0		2	1	0	1	0	0	1	2	4	0	4	0	0		0	1	1	0	1	1	0	0	0	0	1	8	7
P25	1	24	1	1	1	1	2	0	2	1	5	1	4	1	2	1	1	1	1	1	1	10	3	1	10	15	0		0	1	1	0	1	1	0	1	1	0	2	14	7
P26	1	26	1	0	6	0	5	0	0	0	4	0	0		3	1	1	1	1	1	1	3	1	0	2	1	1		0	1	1	1	1	1	1	0	0	0	2	9	5
P27	1	26	1	0	1	1	5	0	0	0	3	0	0		3	0	0	0	0	0	0	8	4	3	22	14			0	0	0	0	0	0	0	0	0	0	1	1	1
P28	1	30	1	0	1	1	4	0	0	0	4	1	0		3	1	0	1	0	0	1	1	6	1	6	0			0	1	1	0	1	1	0	0	0	0	1	1	1
P29	1	27	1	0	1	1	4	0	0	0	5	0	0		3	1	0	1	0	0	1	0					0	0	0	0	0	0	0	0	0	0	0	0	2	11	7
P30	1	30	1	0	3	0	6	1	3	1	5	0	0		2	1	1	1	1	1	0	3	3	3	4	3		3	1	1	1	0	1	1	0	1	1	0	1	7	7
P31	1	32	1	1	7	0	6	1	4	1	5	1	0		2	0	0	0	0	0	0	16	5	16	7	23	0		0	1	1	0	1	1	0	0	0	0	1	3	3
P32	1	26	1	1	1	1	3	0	2	1	4	1	2	3	2	1	1	1	1	1	1	0					0		0	1	1	0	1	1	0	1	0	0	1	8	7
P33	1	31	0	0	1	1	5	0	1	1	1	0	0		2	0	0	0	0	0	0	13	5	2	14	17	0		0	0	0	0	0	0	0	0	0	0	5	37	7
P34	1	28	1	0	1	1	4	0	0	0	4	1	0		3	1	0	1	0	0	1	4	1	0	2	0		10	1	0	0	0	0	0	0	0	0	0	3	22	7
P35	1	28	1	0	1	1	5	0	0	0	3	1	3	2	2	1	1	1	1	1	1	4	3	1	12	5	0		0	0	0	0	0	0	0	0	0	0	1	4	4
P36	1	32	1	1	7	0	5	0	4	1	5	1	4	4	2	0	0	0	0	0	0	30	4	10	10	6	1	0	0	1	1	1	1	1	1	1	1	0	2	7	4
P37	1	33	1	0	1	1	6	1	0	0	5	1	0		2	1	0	1	0	0	1	5	6	5	10	9	1		0	0	0	0	0	0	0	0	0	0	2	7	3
P38	1	26	1	1	7	0	5	0	3	1	4	1	2	2	2	1	1	1	1	1	1	0							0	1	1	0	1	1	0	1	1	0	3	10	3
P39	1	34	1	0	1	1	5	0	0	0	2	0	5	0	2	1	1	1	0	1	1	6	6	5	8	4	1	6	1	1	0	0	0	0	0	1	0	0	2	14	7
P40	1	27	1	0	1	1	5	0	0	0	4	0	0		2	0	0	0	0	0	0	10	6	10	8	6	0		0	0	0	0	0	0	0	0	0	0	2	14	7
P41	1	25	1	0	1	1	5	0	3	1	4	0	0		3	1	0	1	0	0	1	0					1	1	1	1	1	0	1	1	0	0	0	0	1	7	7
P42	1	26	1	0	1	1	6	1	3	1	2	0	0		1	1	1	0	1	1	0	21	3	6	20	5	0		0	1	1	0	1	1	0	0	0	0	2	13	7
P43	1	29	1	0	5	0	6	1	0	0	6	0	2	2	2	0	0	0	0	0	0	5	3	2	10	4	1		0	0	0	0	0	0	0	0	0	0	1	7	6
P44	1	28	1	0	3	0	5	0	3	1	5	1	0		2	0	0	0	0	0	0	3	2	4	3	22	0	0	0	1	1	0	1	1	0	0	0	0	1	7	7
P45	1	28	1	0	1	1	5	0	2	1	4	1	2	2	2	0	0	0	0	0	0	20	7	20	12	6	0		0	0	0	0	0	0	0	0	0	0	2	15	7
P46	1	23	1	1	1	1	4	0	2	1	4	1	5	2	2	0	0	0	0	0	0	2	6	2	12	23	0		0	0	0	0	0	0	0	0	0	0	4	26	7
P47	1	29	1	0	1	1	4	0	0	0	4	1	0		4	0	0	0	0	0	0	15	4	6	12	9	1		0	0	0	0	0	0	0	0	0	0	2	4	2
P48	1	26	1	0	1	1	5	0	1	1	1	0	0		3	1	1	1	1	1	0	20	4	5	5	20	1	29	1	1	1	0	1	1	0	1	1	0	1	10	7
P49	1	29	1	1	6	0	6	1	0	0	2	0	0		3	1	0	1	0	0	1	30	2	0	4	2	0		0	0	0	0	0	0	0	0	0	0	2	6	4
P50	1	19	1	0	2	0	5	0	0	0	2	0	0		4	0	0	0	0	0	0	6	6	3	10	2			0	0	0	0	0	0	0	0	0	0	1	10	7
P51	1	28	1	0	1	1	4	0	0	0	4	0	0		2	0	0	0	0	0	0	16	4	2	6	14	0		0	1	0	0	1	0	0	0	0	0	2	4	2
P52	1	25	1	1	7	0	5	0	1	1	2	0	0		3	1	1	1	0	1	1	2	1	0	2	0	0		0	1	1	0	1	1	0	1	0	0	2	14	7
P53	1	26	1	0	1	1	6	1	0	0	4	1	0		2	1	0	1	0	0	1	6	2	0	3	0			0	0	0	0	0	0	0	0	0	0	2	6	4
P54	1	21	1	0	1	1	4	0	0	0	2	0	0		2	1	0	1	0	0	1	10	10	5	8	5			0	0	0	0	0	0	0	0	0	0	2	10	5
P55	1	31	1	0	1	1	6	1	0	0	5	0	0		3	1	1	1	1	1	1	4	3	1	6	1		2	1	1	1	0	1	1	0	1	1	0	1	7	7
P56	1	29	1	0	1	1	5	0	2	1	5	1	0		3	0	0	0	0	0	0	25	5	20	20	22	1		0	0	0	0	0	0	0	0	0	0	1	5	5
P57	1	29	1	0	1	1	4	0	0	0	3	0	0		2	1	0	1	0	0	1	3	8	2	10	1			0	0	0	0	0	0	0	0	0	0	1	6	6
P58	1	32	1	0	1	1	4	0	0	0	4	1	3	2	2	1	1	1	1	1	1	2	2	0	4	0	0	30	1	1	1	1	1	1	1	1	0	0	2	15	7
P59	1	23	0	0	1	1	6	1	0	0	3	0	0		1	1	1	1	1	1	1	0							0	1	0	0	1	0	0	0	0	0	3	9	3
P60	1	29	1	0	2	0	5	0	0	0	3	0	4	0	3	1	1	0	1	1	0	10	6	10	12	8	1		0	0	0	0	0	0	0	0	0	0	2	17	7
P61	1	31	1	0	1	1	5	0	0	0	2	1	4	4	2	0	0	0	0	0	0	30	25	30	30	8	0		0	1	1	1	1	1	1	0	0	0	3	10	4
P62	1	31	1	0	3	0	5	0	0	0	2	1	3	0	2	1	1	0	1	1	0	9	12	9	18	12			0	0	0	0	0	0	0	0	0	0	1	1	1
P63	1	25	1	0	1	1	5	0	0	0	5	1	2	2	3	1	0	1	0	0	1	3	4	1	12	0	0		0	0	0	0	0	0	0	0	0	0	1	9	7
P64	1	32	1	1	7	0	5	0	0	0	5	1	2	2	3	1	0	1	0	0	1	10	4	4	10	9	1		0	0	0	0	0	0	0	0	0	0	1	5	5
P65	1	33	1	1	7	0	5	0	4	1	1	1	2	2	2	1	1	1	1	1	1	12	2	0	4	0			0	1	1	0	1	1	0	0	0	0	2	13	6
P66	1	28	1	1	7	0	4	0	0	0	3	1	2	2	3	1	1	0	1	1	0	12	15	4	6	18	1		0	1	1	0	1	1	0	0	0	0	1	2	2
P67	1	30	1	0	1	1	5	0	4	1	4	1	0		2	1	1	0	1	1	0	15	9	15	18	18	1		0	0	0	0	0	0	0	0	0	0	2	7	3
P68	1	28	1	0	1	1	5	0	3	1	3	0	1	1	2	1	1	0	1	1	0	28	3	6	9	17	1		0	0	0	0	0	0	0	0	0	0	2	12	5
P69	1	22	1	0	1	1	4	0	0	0	2	0	1	0	1	1	1	1	1	1	1	5	4	2	6	3	0		0	1	0	0	1	0	0	0	0	0	1	7	7
P70	1	25	1	1	7	0	5	0	1	1	3	1	2	2	3	1	1	0	1	1	0	26	8	26	18	16	0		0	0	0	0	0	0	0	0	0	0	3	24	7
P71	1	34	1	1	7	0	4	0	2	1	4	0	4	0	3	1	0	1	0	0	0	4	2	2	4	16	1	8	1	0	0	0	0	0	0	0	0	0	1	5	5
P72	1	28	1	0	1	1	5	0	2	1	3	0	0		2	1	1	0	1	1	0	4	10	4	12	11	0		0	0	0	0	0	0	0	0	0	0	1	2	2
P73	1	28	1	0	1	1	6	1	0	0	5	0	0		1	1	1	1	0	1	1	3	2	0	2	0	0	29	1	1	1	0	1	1	0	0	0	0	3	20	7
P74	1	29	1	0	1	1	5	0	0	0	3	0	0		4	0	0	0	0	0	0	5	10	5	10	15	1		0	0	0	0	0	0	0	0	0	0	1	7	7
P75	1	26	1	0	1	1	5	0	4	1	5	1	0		1	1	1	0	1	1	0	6	22	5	20	6	0		0	1	0	0	1	0	0	0	0	0	1	1	1
P76	1	30	1	1	6	0	5	0	0	0	4	1	0		2	1	1	0	1	1	0	4	3	1	5	1	0		0	1	1	1	1	1	1	0	0	0	2	14	7
P77	1	27	1	1	7	0	6	1	3	1	5	1	3	2	2	1	0	1	0	0	0	25	12	10	30	15		1	1	1	0	0	1	0	0	0	0	0	1	7	7
P78	1	27	1	0	1	1	5	0	0	0	3	0	0		3	0	0	0	0	0	0	6	5	2	7	3			0	0	0	0	0	0	0	0	0	0	1	3	3
P79	1	30	1	0	1	1	6	1	4	1	1	0	0		3	1	0	1	0	0	1	3	4	0	4	4	0		0	0	0	0	0	0	0	0	0	0	1	7	7
P80	1	31	0	0	1	1	5	0	0	0	4	0	0		3	0	0	0	0	0	0	0					1		0	1	0	0	1	0	0	0	0	0	15	102	7
P81	1	30	1	0	1	1	6	1	0	0	5	1	2	2	4	0	0	0	0	0	0	4	3	2	8	14			0	0	0	0	0	0	0	0	0	0	2	5	3
P82	1	29	1	0	1	1	5	0	4	1	3	1	1	1	2	1	0	1	0	0	0	2	4	4	3	11		20	1	1	0	0	1	0	0	0	0	0	1	7	7
P83	1	24	1	1	1	1	4	0	3	1	4	1	3	3	2	1	1	0	1	1	0	30	26	23	27	15	1		0	1	0	0	1	0	0	0	0	0	1	4	4
P84	1	29	1	0	1	1	5	0	0	0	4	1	2	2	2	1	1	1	1	1	1	9	1	0	2	0		0	0	1	1	0	1	1	0	0	0	0	1	9	7
P85	1	27	0	1	7	0	4	0	0	0	1	0	0		3	1	1	1	1	1	0	7	7	6	5	24	1	1	1	1	0	0	1	0	0	0	0	0	2	5	3
P86	1	25	1	0	1	1	5	0	0	0	2	0	1	0	2	1	1	1	1	1	0	20	4	3	7	11		7	1	1	1	0	1	1	0	1	1	0	1	7	7
P87	1	30	1	0	1	1	6	1	0	0	5	1	0		2	0	0	0	0	0	0	15	10	13	13	8	0		0	0	0	0	0	0	0	0	0	0	1	2	2
P88	1	33	1	0	1	1	5	0	0	0	4	1	4	1	1	1	0	1	0	0	1	15	2	2	6	1	0		0	0	0	0	0	0	0	0	0	0	2	11	5
P89	1	31	1	0	1	1	5	0	0	0	5	1	3	3	3	0	0	0	0	0	0	3	5	1	8	9	0		0	0	0	0	0	0	0	0	0	0	2	14	7
P90	1	26	1	0	1	1	5	0	2	1	2	1	0		3	0	0	0	0	0	0	3	3	4	4	24	1	0	0	1	0	0	1	0	0	0	0	0	1	5	5
P91	1	34	1	0	1	1	5	0	0	0	7	1	3	3	3	1	1	0	1	1	0	7	6	4	7	12	0		0	0	0	0	0	0	0	0	0	0	9	64	7
P92	1	34	1	1	6	0	5	0	4	1	3	0	3	1	2	1	1	1	1	1	1	10	5	10	5	2	0		0	1	1	1	1	1	1	0	0	0	2	14	7
P93	1	27	1	0	1	1	4	0	0	0	2	0	0		2	1	1	1	1	1	1	0					1		0	1	0	0	0	0	0	1	0	0	4	22	6
P94	1	29	1	0	1	1	5	0	1	1	1	1	0		2	1	1	0	1	1	0	16	3	5	9	7			0	1	1	0	1	1	0	1	0	0	1	6	6
P95	1	28	1	0	1	1	5	0	0	0	2	0	0		2	1	0	1	0	0	0	4	6	4	8	7	0	2	1	0	0	0	0	0	0	0	0	0	1	7	6
P96	1	26	1	1	7	0	5	0	4	1	2	0	0		2	1	1	1	1	1	0	0					1	2	1	1	1	1	1	1	1	1	1	0	2	12	7
P97	1	22	1	0	1	1	4	0	3	1	4	0	0		2	1	1	1	1	1	1	0							0	1	0	0	1	0	0	1	0	0	3	18	7
P98	1	28	1	0	1	1	6	1	3	1	4	1	0		3	0	0	0	0	0	0	13	5	9	12	8	0		0	0	0	0	0	0	0	0	0	0	2	5	3
P99	1	33	1	0	1	1	4	0	0	0	4	0	2	2	2	1	1	1	1	1	0	3	4	4	4	24	1	30	1	1	1	0	1	1	0	0	0	0	2	14	7
P100	1	26	1	1	1	1	3	0	2	1	4	1	3	2	2	1	1	1	1	1	1	0							0	1	0	0	1	0	0	1	0	0	2	14	7
P101	1	28	0	0	6	0	5	0	1	1	4	0	1	1	2	1	0	1	0	0	1	7	2	2	9	3	0		0	0	0	0	0	0	0	0	0	0	3	18	7
P102	1	24	1	0	1	1	4	0	0	0	4	1	0		2	0	0	0	0	0	0	20	8	15	16	23			0	1	1	0	1	1	0	0	0	0	1	7	7
P103	1	30	1	0	1	1	5	0	3	1	2	0	0		2	0	0	0	0	0	0	20	12	25	24	21	1		0	0	0	0	0	0	0	0	0	0	1	7	7
P104	1	29	1	0	1	1	4	0	0	0	5	1	3	3	3	1	1	1	1	1	0	6	5	2	6	11		2	1	1	1	0	1	1	0	1	1	0	2	8	5
P105	1	25	1	1	1	1	5	0	3	1	3	0	1	1	2	1	1	1	1	1	1	1	1	0	1	18	1	1	1	1	1	1	1	1	1	0	0	0	2	7	4
P106	1	31	1	0	1	1	6	1	3	1	2	0	0		3	0	0	0	0	0	0	15	3	3	7	13	0		0	0	0	0	0	0	0	0	0	0	1	1	1
P107	1	25	1	1	6	0	6	1	3	1	1	1	0		2	1	1	1	1	1	0	4	3	3	6	11	1	8	1	1	0	0	0	0	0	1	0	0	2	6	3
P108	1	31	1	0	1	1	5	0	0	0	4	0	0		3	1	1	0	0	1	0	10	2	2	6	23	0		0	1	0	0	1	0	0	1	0	0	2	17	7
P109	1	29	1	0	1	1	4	0	0	0	4	0	4	2	2	1	1	0	0	1	0	8	6	4	15	6	0		0	1	1	0	1	1	0	1	0	0	3	14	5
P110	1	32	1	0	1	1	6	1	0	0	5	1	3	3	2	1	1	0	0	1	0	30	24	30	24	14			0	1	1	0	1	1	0	0	0	0	3	22	7
P111	1	31	1	0	6	0	5	0	4	1	3	1	4	2	2	1	1	0	1	1	0	7	3	1	5	5	0		0	1	0	0	1	0	0	0	0	0	10	73	7
P112	1	29	1	0	1	1	5	0	3	1	4	1	2	2	3	0	0	0	0	0	0	20	2	1	5	5			0	0	0	0	0	0	0	0	0	0	3	21	7
P113	1	28	1	0	1	1	5	0	0	0	4	0	1	1	2	0	0	0	0	0	0	30	2	0	3	14	1		0	1	1	1	1	1	1	0	0	0	2	4	2
P114	1	29	1	0	1	1	5	0	3	1	4	0	2	0	3	1	0	1	0	0	1	2	4	0	4	0			0	0	0	0	0	0	0	0	0	0	2	7	4
P115	1	28	1	0	1	1	5	0	3	1	1	0	0		2	0	0	0	0	0	0	21	2	2	30	6	1		0	0	0	0	0	0	0	0	0	0	2	15	7
P116	1	33	1	0	1	1	5	0	0	0	4	0	1	0	1	1	1	0	0	1	0	1	1	1	5	11			0	1	0	0	1	0	0	1	0	0	3	19	7
P117	1	28	1	0	1	1	6	1	4	1	4	1	2	2	4	0	0	0	0	0	0	7	7	7	6	15	1		0	1	1	0	1	1	0	0	0	0	2	2	1
P118	1	31	1	1	7	0	6	1	0	0	5	1	2	2	1	1	0	1	0	0	1	7	3	1	5	8	0		0	0	0	0	0	0	0	0	0	0	3	20	7
P119	1	30	1	0	1	1	5	0	3	1	6	1	2	2	1	1	1	0	0	1	0	25	3	0	4	7	0		0	1	1	1	1	1	1	0	0	0	7	48	7
P120	1	27	1	0	1	1	4	0	0	0	5	1	1	1	3	1	1	1	1	1	1	18	3	1	5	2	1		0	1	1	0	1	1	0	0	0	0	1	3	3
P121	1	30	1	0	1	1	5	0	1	1	4	0	2	2	2	1	1	0	1	1	0	3	9	3	10	4	0		0	0	0	0	0	0	0	0	0	0	11	80	7
P122	1	25	1	0	1	1	4	0	0	0	4	0	1	0	4	1	1	1	1	1	1	7	7	2	7	0	0		0	0	0	0	0	0	0	0	0	0	2	13	7
P123	1	23	0	0	1	1	5	0	0	0	2	0	1	1	2	1	0	1	0	0	1	20	2	2	6	2			0	0	0	0	0	0	0	0	0	0	2	12	7
P124	1	26	1	0	1	1	5	0	2	1	4	0	2	0	2	1	0	1	0	0	1	20	3	3	10	0	0		0	0	0	0	0	0	0	0	0	0	2	2	1
P125	1	23	1	0	6	0	4	0	2	1	3	0	0		2	1	1	1	1	1	1	10	2	1	10	9	1		0	1	1	0	1	1	0	0	0	0	1	2	2
P126	1	27	1	1	7	0	4	0	1	1	2	0	1	1	3	0	0	0	0	0	0	15	8	7	12	2	0		0	0	0	0	0	0	0	0	0	0	1	1	1
P127	1	34	1	0	1	1	5	0	0	0	2	1	4	2	2	1	1	1	1	1	1	10	6	5	10	8	0		0	1	0	0	1	0	0	0	0	0	2	2	1
P128	1	25	1	0	1	1	5	0	4	1	4	0	0		1	1	0	1	0	0	1	4	4	1	4	0	0		0	0	0	0	0	0	0	0	0	0	2	9	4
P129	1	25	1	0	1	1	4	0	0	0	5	1	1	1	2	1	1	0	0	1	0	2	5	0	1	0			0	0	0	0	0	0	0	0	0	0	3	20	7
P130	1	26	1	0	1	1	4	0	0	0	5	0	0		2	1	1	0	1	1	0	30	6	30	6	6	1	0	0	1	1	1	1	1	1	1	0	0	7	47	7
P131	1	32	1	0	1	1	6	1	4	1	4	0	2	0	2	1	1	0	1	1	0	30	3	1	10	1	0		0	1	1	0	1	1	0	0	0	0	2	5	3
P132	1	27	1	0	1	1	6	1	0	0	6	1	1	1	3	1	0	1	0	0	1	16	2	0	3	1	0	25	1	1	0	0	1	0	0	0	0	0	2	10	5
P133	1	33	1	0	1	1	4	0	0	0	5	1	2	2	2	0	0	0	0	0	0	4	6	2	5	16	0		0	1	1	0	1	1	0	0	0	0	2	2	1
P134	1	26	1	0	1	1	5	0	3	1	1	0	0		2	1	1	1	1	1	1	20	3	3	10	9	1		0	1	0	0	1	0	0	0	0	0	3	20	6
P135	1	32	1	1	7	0	5	0	0	0	4	0	3	2	2	1	1	0	1	1	0	3	3	3	3	24	1		0	1	1	1	1	1	1	1	1	1	1	7	7
P136	1	27	1	0	1	1	5	0	3	1	5	1	2	2	2	1	1	1	1	1	1	20	2	2	6	4	0		0	1	0	0	1	0	0	0	0	0	2	2	1
P137	1	31	1	0	1	1	5	0	4	1	4	1	1	1	2	0	0	0	0	0	0	4	4	2		0			0	1	1	0	1	1	0	0	0	0	2	14	7
P138	1	25	0	0	1	1	5	0	3	1	1	0	0		2	1	0	1	0	0	1	4	4	0	4	1			0	0	0	0	0	0	0	0	0	0	1	4	4
P139	1	32	1	1	1	1	5	0	3	1	4	1	2	2	2	1	1	1	1	1	1	1	2	0	6	0	1	0	0	0	0	0	0	0	0	0	0	0	3	19	7
P140	1	29	1	0	1	1	6	1	0	0	4	0	1	0	2	1	0	1	0	0	1	20	3	4	5	2	1	0	0	1	1	0	1	1	0	1	1	0	1	7	7
P141	1	27	0	0	1	1	6	1	3	1	5	1	1	1	2	1	0	1	0	0	1	20	2	0	3	6	0		0	1	1	0	1	1	0	0	0	0	1	4	4
P142	1	32	1	0	1	1	6	1	0	0	5	1	1	1	2	1	1	0	0	1	0	10	10	8	17	8	1		0	0	0	0	0	0	0	0	0	0	3	21	7
P143	1	24	1	1	1	1	4	0	0	0	4	0	1	1	2	1	1	1	1	1	1	15	1	1	6	2		14	1	0	0	0	0	0	0	0	0	0	1	4	3
P144	1	25	1	0	1	1	5	0	0	0	4	0	1	1	3	1	0	1	0	0	1	20	4	4	12	3	0	1	1	0	0	0	0	0	0	0	0	0	1	5	4
P145	1	25	1	0	1	1	5	0	2	1	2	0	0		2	1	1	1	1	1	1	0					0		0	0	0	0	0	0	0	0	0	0	1	5	5
P146	1	32	1	1	7	0	5	0	0	0	6	1	4	4	3	1	0	1	0	0	0	10	10	6	5	12	1	30	1	0	0	0	0	0	0	0	0	0	2	15	7
P147	1	28	1	1	7	0	5	0	2	1	3	1	1	1	2	1	1	1	1	1	1	20	20	0	3	0			0	0	0	0	0	0	0	0	0	0	3	20	7
P148	1	25	1	0	1	1	5	0	2	1	3	0	0		3	1	1	1	1	1	0	30	3	3	30	24	1	25	1	1	0	0	1	0	0	1	0	0	3	20	7
P149	1	28	1	0	1	1	5	0	4	1	5	1	1	1	4	1	1	1	1	1	1	9	3	2	2	2	0		0	1	1	1	1	1	1	0	0	0	3	21	7
P150	1	30	1	0	1	1	5	0	1	1	3	0	1	1	3	1	1	1	1	1	1	9	4	2	9	9	0		0	0	0	0	0	0	0	0	0	0	5	32	7
P151	1	25	1	1	1	1	3	0	2	1	5	1	3	3	2	1	0	1	0	0	1	1	1	0	3	0	0		0	0	0	0	0	0	0	0	0	0	3	10	3
P152	1	31	1	0	1	1	5	0	0	0	4	1	2	2	2	1	1	1	1	1	0	2	4	7	2	24		12	1	1	0	0	1	0	0	0	0	0	2	4	2
P153	1	30	1	0	1	1	5	0	0	0	4	0	1	1	2	1	0	1	0	0	1	15	3	2	10	0	1		0	0	0	0	0	0	0	0	0	0	1	2	2
P154	1	24	1	0	1	1	5	0	0	0	4	1	1	1	2	0	0	0	0	0	0	3	10	4	15	13			0	0	0	0	0	0	0	0	0	0	3	18	7
P155	1	26	1	0	1	1	6	1	3	1	4	1	1	1	3	1	0	1	0	0	1	2	5	1	6	5	0	0	0	1	1	0	1	1	0	0	0	0	5	36	7
P156	1	28	1	0	1	1	5	0	1	1	3	1	2	2	2	1	1	0	1	1	0	6	8	9	7	14			0	1	1	1	1	1	1	0	0	0	2	11	7
P157	1	28	1	0	1	1	4	0	0	0	4	1	1	1	3	1	0	1	0	0	1	2	1	0	1	0		30	1	0	0	0	0	0	0	0	0	0	2	6	4
P158	1	33	1	0	1	1	6	1	4	1	4	1	3	3	2	1	1	0	0	1	0	7	7	5	10	10			0	0	0	0	0	0	0	0	0	0	2	14	7
P159	1	31	1	0	1	1	6	1	0	0	5	1	2	2	2	0	0	0	0	0	0	28	10	28	12	2			0	0	0	0	0	0	0	0	0	0	1	1	1
P160	1	33	1	0	1	1	5	0	1	1	4	1	0		2	1	1	0	1	1	0	4	5	4	30	11	1		0	1	1	1	1	1	1	0	0	0	3	14	5
P161	1	32	1	0	1	1	5	0	1	1	5	1	1	1	4	1	1	0	1	1	0	5	13	5	18	8	0		0	1	0	0	1	0	0	0	0	0	1	7	7
P162	1	30	1	1	7	0	5	0	0	0	4	0	3	0	3	0	0	0	0	0	0	2		1	2	24	1		0	1	1	0	1	1	0	1	1	0	1	4	3
P163	1	21	0	0	1	1	4	0	0	0	4	0	0		4	1	0	1	0	0	1	7	4	2	7	0	1		0	0	0	0	0	0	0	0	0	0	2	15	7
P164	1	25	1	0	1	1	4	0	0	0	3	1	1	1	2	1	1	0	1	1	0	19	7	16	20	22	1		0	0	0	0	0	0	0	0	0	0	2	4	2
P165	1	30	1	0	1	1	5	0	1	1	3	1	2	2	2	0	0	0	0	0	0	25	2	12	11	20			0	0	0	0	0	0	0	0	0	0	1	1	1
P166	1	24			1	1	3	0	1	1	3	1	6	2	3	1	1	0	1	1	0	25	25	5	22	19	1		0	1	1	1	1	1	1	0	0	0	2	2	1
P167	1	32	1	0	1	1	4	0	0	0	4	1	3	3	2	1	0	1	0	0	1	5	2	0	2	1	1		0	1	0	0	0	0	0	1	0	0	2	14	7
P168	1	29	1	0	1	1	6	1	0	0	5	1	0		2	1	0	1	0	0	1	10	2	1	6	2	0		0	1	0	0	1	0	0	0	0	0	2	10	5
P169	1	33	1	1	7	0	5	0	4	1	4	1	4	4	3	1	0	1	0	0	1	2	5	2	7	3	0		0	0	0	0	0	0	0	0	0	0	3	9	3
P170	1	34	1	1	7	0	5	0	0	0	3	0	2	0	3	0	0	0	0	0	0	10	4	3	6	6	0		0	0	0	0	0	0	0	0	0	0	1	2	2
P171	1	29	1	0	1	1	5	0	0	0	1	0	1	1	3	1	0	1	0	0	1	5	7	3	8	5			0	0	0	0	0	0	0	0	0	0	1	3	3
P172	1	26	1	0	1	1	5	0	4	1	5	1	1	1	2	0	0	0	0	0	0	2	2	0	2	0	1		0	1	0	0	1	0	0	0	0	0	2	7	4
P173	1	29	1	1	1	1	3	0	2	1	3	1	4	2	2	1	0	1	0	0	1	4	6	4	6	6	1		0	0	0	0	0	0	0	0	0	0	2	14	7
P174	1	23	1	1	6	0	5	0	0	0	3	0	0		3	1	1	0	1	1	0	20	4	4	25	11	0		0	0	0	0	0	0	0	0	0	0	4	25	7
P175	1	26	1	0	1	1	4	0	0	0	3	0	0		2	1	0	1	0	0	1	4	4	1	6	0		5	1	0	0	0	0	0	0	0	0	0	2	2	1
P176	1	27	1	0	1	1	5	0	2	1	3	0	0		1	1	1	0	1	1	0	6	5	6	7	8	1		0	1	0	0	1	0	0	0	0	0	2	9	4
P177	1	24	1	0	1	1	5	0	2	1	4	0	1	0	2	1	0	1	0	0	1	1	3	0	3	6			0	0	0	0	0	0	0	0	0	0	3	18	7
P178	1	28	1	0	1	1	5	0	0	0	6	1	4	3	2	0	0	0	0	0	0	5	4	18	15	2			0	0	0	0	0	0	0	0	0	0	1	7	7
P179	1	30	1	1	7	0	5	0	0	0	5	0	1	1	2	1	1	1	1	1	1	15	2	2	6	2	0		0	1	1	0	1	1	0	0	0	0	1	2	2
P180	1	26	1	0	1	1	5	0	3	1	4	1	0		2	1	0	1	0	0	1	15	2	1	6	3	0		0	0	0	0	0	0	0	0	0	0	1	9	7
P181	1	32	1	0	5	0	5	0	0	0	2	0	0		2	0	0	0	0	0	0	15	2	2	12	5	0		0	1	0	0	1	0	0	1	0	0	1	2	2
P182	1	26	1	0	1	1	4	0	0	0	2	0	0		3	1	1	0	0	1	0	30	30	20	20	7	0		0	0	0	0	0	0	0	0	0	0	5	16	3
P183	1	27	1	0	1	1	5	0	0	0	4	1	0		2	1	0	1	0	0	0	4	15	5	6	3		29	1	0	0	0	0	0	0	0	0	0	2	3	2
P184	1	29	0	0	2	0	5	0	4	1	4	0	3	1	2	1	0	1	0	0	0	2	2	2	3	18	1	12	1	1	1	1	1	1	1	0	0	0	2	5	3
P185	1	30	0	0	1	1	6	1	0	0	5	1	1	1	2	1	1	1	1	1	1	0					0	2	1	1	1	1	1	1	1	1	1	0	7	47	7
P186	1	27	1	0	5	0	5	0	0	0	4	1	0		2	1	0	1	0	0	1	7	7	2	6	5	0		0	0	0	0	0	0	0	0	0	0	1	7	7
P187	1	22	1	1	7	0	5	0	4	1	3	0	1	1	3	1	1	0	1	1	0	1	1	1	8	17	0		0	1	0	0	1	0	0	0	0	0	4	26	7
P188	1	25	1	0	1	1	4	0	0	0	5	1	3	3	2	1	1	0	1	1	0	1	1	0	1	0	1		0	1	1	0	1	1	0	1	1	0	1	7	7
P189	1	27	1	0	1	1	5	0	0	0	5	1	0		2	1	1	0	1	1	0	17	10	14	11	16	1		0	1	1	0	1	1	0	1	1	0	2	3	2
P190	1	26	1	0	1	1	4	0	2	1	1	0	2	0	2	0	0	0	0	0	0	1	0	1	1	0			0	0	0	0	0	0	0	0	0	0	3	5	2
P191	1	34	1	0	6	0	6	1	2	1	5	1	6	5	1	1	1	0	1	1	0	5	5	1	10	7	0	0	0	1	0	0	1	0	0	0	0	0	3	20	7
P192	1	28	1	0	1	1	6	1	4	1	6	1	3	3	2	1	0	1	0	0	1	5	3	1	5	7	0		0	0	0	0	0	0	0	0	0	0	1	4	4
P193	1	27	1	0	1	1	5	0	3	1	3	0	0		4	1	1	1	1	1	1	2	5	2	5	5		5	1	1	1	0	1	1	0	1	1	0	2	14	7
P194	1	25	0	0	1	1	5	0	2	1	3	1	1	1	2	1	1	0	1	1	0	10	4	1	8	3	1		0	0	0	0	0	0	0	0	0	0	2	3	2
P195	1	33	1	0	1	1	5	0	3	1	3	1	2	2	2	1	1	1	1	1	1	3	2	0	3	1	1	5	1	1	0	0	1	0	0	1	0	0	1	2	2
P196	1	30	1	0	1	1	6	1	0	0	5	1	2	2	3	1	0	1	0	0	1	5	3	1	6	8	0		0	0	0	0	0	0	0	0	0	0	2	2	1
P197	1	21	1	0	1	1	4	0	0	0	1	1	1	1	4	1	0	1	0	0	1	2	4	1	6	10			0	0	0	0	0	0	0	0	0	0	2	14	7
P198	1	24	1	0	1	1	5	0	1	1	1	0	0		3	0	0	0	0	0	0	24	7	20	10	6	1		0	0	0	0	0	0	0	0	0	0	2	16	7
P199	1	33	1	0	1	1	6	1	0	0	5	0	0		2	1	1	1	1	1	1	1	3	0	3	1			0	1	1	1	1	1	1	1	1	0	6	42	7
P200	1	31	1	0	1	1	5	0	4	1	4	1	3	3	3	1	0	1	0	0	1	0					0		0	1	1	0	1	1	0	0	0	0	2	15	7
P201	1	33	1	0	1	1	5	0	0	0	4	1	2	0	2	1	1	1	1	1	0	2	1		1	2	1	1	1	1	1	0	1	1	0	0	0	0	9	60	7
P202	1	28	1	1	7	0	3	0	0	0	3	1	3	2	2	0	0	0	0	0	0	3	2	0	3	0	0		0	1	0	0	1	0	0	0	0	0	1	1	1
P203	1	26	1	0	1	1	5	0	0	0	3	1	3	3	2	0	0	0	0	0	0	7	5	5	20	6	1		0	0	0	0	0	0	0	0	0	0	2	3	2
P204	1	20	1	0	1	1	5	0	2	1	4	0	0		2	1	1	1	1	1	0	30	2	6	7	11	1	5	1	1	1	0	1	1	0	0	0	0	1	2	2
P205	1	24	1	1	1	1	4	0	3	1	5	1	2	3	2	1	1	1	1	1	0	27	20	27	28	24	0	3	1	1	1	0	1	1	0	1	1	0	2	9	5
P206	1	28	1	0	1	1	6	1	3	1	1	0	0		2	0	0	0	0	0	0	5	6	6	4	24	1	0	0	0	0	0	0	0	0	0	0	0	1	4	4
P207	1	31	1	0	1	1	5	0	1	1	5	1	2	2	2	1	1	1	1	1	1	0					1		0	1	1	1	1	1	1	1	0	0	4	28	7
P208	1	32	1	0	1	1	5	0	0	0	4	0	2	1	2	1	0	1	0	0	1	3	2	0	2	7	0		0	1	1	1	1	1	1	1	0	0	1	4	4
P209	1	25	1	0	1	1	5	0	4	1	3	0	0		4	1	0	1	0	0	1	20	2	5	10	2		0	0	0	0	0	0	0	0	0	0	0	2	14	7
P210	1	32	1	0	1	1	5	0	0	0	3	0	1	0	2	1	1	1	1	1	1	3	4	1	7	2	0		0	1	1	0	1	1	0	0	0	0	5	32	7
P211	1	29	0	1	7	0	5	0	1	1	4	1	2	2	2	1	1	0	1	1	0	10	6	10	24	7	1		0	0	0	0	0	0	0	0	0	0	6	40	7
P212	1	31	1	1	7	0	6	1	3	1	4	0	0		2	1	1	1	1	1	0	5	5	2	10	2	1	1	1	1	1	1	1	1	1	1	1	0	2	15	7
P213	1	33	1	0	1	1	6	1	4	1	6	0	0		4	1	0	1	0	0	1	10	3	2	25	0	0		0	0	0	0	0	0	0	0	0	0	1	7	7
P214	1	28	1	0	1	1	5	0	0	0	3	0	1	1	3	1	1	1	1	1	1	5	6	5	8	2	0	0	0	0	0	0	0	0	0	0	0	0	4	28	7
P215	1	33	1	0	1	1	5	0	0	0	5	1	2	2	2	1	0	1	0	0	0	3	10	3	15	6		23	1	0	0	0	0	0	0	0	0	0	4	4	1
P216	1	32	1	0	1	1	6	1	3	1	4	1	3	2	1	1	0	1	0	0	0	25	4	10	15	23		1	1	1	1	0	1	1	0	0	0	0	1	7	7
P217	1	28	0	0	1	1	6	1	0	0	5	0	0		1	1	1	1	1	1	1	4	3	0	4	5			0	1	1	0	1	1	0	1	1	0	2	9	6
P218	1	29	1	0	1	1	4	0	0	0	4	0	0		2	0	0	0	0	0	0	10	3	2	5	8			0	0	0	0	0	0	0	0	0	0	2	6	4
P219	1	32	1	0	1	1	6	1	3	1	5	1	2	2	2	1	1	1	1	1	0	5	2	2	2	24	1	29	1	1	1	0	1	1	0	1	1	0	2	13	7
P220	1	34	1	0	1	1	5	0	0	0	5	1	1	1	4	1	0	1	0	0	1	2	2	0	2	0	1	1	1	1	0	0	1	0	0	1	0	0	1	2	2
P221	1	33	1	0	1	1	5	0	3	1	4	1	4	2	4	1	1	1	1	1	1	5	15	1	5	2	1	30	1	0	0	0	0	0	0	0	0	0	2	17	7
P222	1	25	1	0	5	0	4	0	3	1	2	1	0		2	1	1	1	1	1	0	30	8	25	12	18	0	20	1	1	1	0	1	1	0	0	0	0	3	18	7
P223	1	28	1	0	1	1	5	0	3	1	3	1	0		1	1	0	1	0	0	1	22	2	2	6	2	0		0	0	0	0	0	0	0	0	0	0	3	16	6
P224	1	27	1	0	1	1	5	0	3	1	5	1	2	2	2	1	0	1	0	0	1	26	3	5	6	4			0	0	0	0	0	0	0	0	0	0	1	3	3
P225	1	34	1	1	7	0	6	1	0	0	5	1	3	1	2	1	0	1	0	0	1	7	1	0	1		0		0	0	0	0	0	0	0	0	0	0	2	16	7
P226	1	32	1	0	4	0	5	0	2	1	4	1	6	5	2	1	1	0	1	1	0	28	12	28	14	20	0		0	1	1	1	1	1	1	0	0	0	4	4	1
P227	1	28	1	0	1	1	5	0	0	0	3	0	0		2	1	0	1	0	0	1	1	5	0	17	4	0	20	1	0	0	0	0	0	0	0	0	0	1	5	4
P228	1	24	1	0	1	1	5	0	4	1	3	0	0		2	1	1	0	1	1	0	23	3	0	4	0			0	1	1	1	1	1	1	1	0	0	4	28	7
P229	1	33	1	0	1	1	5	0	4	1	1	1	3	3	2	0	0	0	0	0	0	4	6	4	7	13	0		0	1	1	0	1	1	0	0	0	0	1	5	4
P230	1	28	1	1	6	0	5	0	1	1	4	1	2	2	2	1	1	1	1	1	1	3	3	1	6	0		5	1	1	1	0	1	1	0	1	1	0	1	7	7
P231	1	30	0	1	7	0	5	0	2	1	3	0	0		2	1	0	1	0	0	1	10	4	10	6	2			0	0	0	0	0	0	0	0	0	0	1	3	3
P232	1	33	1	0	1	1	5	0	1	1	3	0	0		3	0	0	0	0	0	0	25	3	5	15	8			0	0	0	0	0	0	0	0	0	0	2	17	7
P233	1	28	0	0	1	1	6	1	0	0	5	0	0		2	1	1	0	1	1	0	28	4	6	10	8	1		0	1	1	0	1	1	0	1	0	0	2	2	1
P234	1	29	1	1	6	0	4	0	0	0	3	0	2	0	3	1	0	1	0	0	1	18	1	2	7	5	0		0	0	0	0	0	0	0	0	0	0	3	20	7
P235	1	27	1	0	2	0	4	0	1	1	4	0	0		2	1	0	1	0	0	1	7	4	3	4	7			0	0	0	0	0	0	0	0	0	0	1	1	1
P236	1	24	1	1	1	1	4	0	3	1	4	1	4	3	2	1	0	1	0	0	0	24	2	12	5	2	0	30	1	1	1	0	1	1	0	1	1	0	2	7	3
P237	1	29	1	1	7	0	5	0	2	1	2	0	2	2	2	0	0	0	0	0	0	12	6	7	12	17	0		0	0	0	0	0	0	0	0	0	0	1	4	3
P238	1	26	1	0	1	1	4	0	0	0	5	0	2	1	2	1	1	1	1	1	1	30	2	3	10	6	0		0	1	0	0	1	0	0	0	0	0	1	2	2
P239	1	34	1	0	1	1	5	0	0	0	4	0	3	3	1	1	1	0	1	1	0	14	4	10	23	6	1	0	0	1	1	1	1	1	1	1	0	0	2	14	7
P240	1	26	1	0	1	1	5	0	1	1	3	0	0		3	1	1	1	1	1	1	8	3	5	10	6	0		0	1	1	0	1	1	0	0	0	0	4	7	2
P241	1	33	0	1	7	0	4	0	0	0	1	0	2	2	2	1	1	0	1	1	0	24	5	21	18	14	0		0	0	0	0	0	0	0	0	0	0	7	46	7
P242	1	23	1	0	1	1	5	0	2	1	4	1	4	3	2	1	1	0	1	1	0	5		3	3	24	1		0	1	1	0	1	1	0	0	0	0	2	14	7
P243	1	30	1	0	7	0	5	0	0	0	3	0	1	0	2	0	0	0	0	0	0	7	3	2	5	3	0		0	1	1	0	1	1	0	1	0	0	2	14	7
P244	1	30	1	0	1	1	5	0	0	0	4	1	3	3	3	0	0	0	0	0	0	4	7	3	9	0			0	0	0	0	0	0	0	0	0	0	2	4	2
P245	1	27	1	0	1	1	5	0	3	1	4	1	4	3	2	1	0	1	0	0	1	8	4	1	6	3	0		0	1	1	1	1	1	1	0	0	0	1	1	1
P246	1	31	1	0	1	1	6	1	0	0	5	1	1	1	4	1	0	1	0	0	1	16	3	2	6	5	0		0	1	1	1	1	1	1	0	0	0	3	6	2
P247	1	34	0	0	1	1	6	1	4	1	5	1	3	3	3	1	1	1	1	1	1	0					0		0	1	1	1	1	1	1	0	0	0	4	12	3
P248	1	26	1	0	1	1	5	0	0	0	5	0	2	2	2	1	1	0	1	1	0	6	2	4	4	22	1		0	1	1	0	1	1	0	1	0	0	3	22	7
P249	1	32	1	0	1	1	5	0	0	0	4	0	1	0	2	0	0	0	0	0	0	4	3	4	5	17	1		0	1	1	1	1	1	1	0	0	0	2	6	3
P250	1	22	1	1	7	0	5	0	1	1	3	1	0		3	1	1	0	1	1	0	7	7	4	5	14	1		0	1	0	0	1	0	0	1	0	0	3	21	7
P251	1	29	1	1	7	0	4	0	2	1	3	1	0		2	1	1	1	1	1	1	20	3	7	12	9	0		0	0	0	0	0	0	0	0	0	0	1	10	7
P252	1	33	1	0	1	1	6	1	0	0	5	1	1	1	3	1	0	1	0	0	1	3	5	2	8	1			0	1	1	1	1	1	1	0	0	0	2	8	5
P253	1	26	1	0	2	0	4	0	0	0	3	0	3	3	2	1	0	1	0	0	1	0					0		0	0	0	0	0	0	0	0	0	0	1	2	2
P254	1	29	1	0	1	1	5	0	3	1	3	0	0		3	1	1	1	1	1	0	4	3	4	4	24	1	20	1	1	1	1	1	1	1	0	0	0	1	3	3
P255	1	24	1	1	1	1	5	0	0	0	4	1	1	1	2	0	0	0	0	0	0	24	3	5	8	5	1		0	1	1	0	1	1	0	0	0	0	2	14	7
P256	1	30	1	0	1	1	5	0	0	0	5	1	0		3	0	0	0	0	0	0	30	6	30	7	7	0		0	0	0	0	0	0	0	0	0	0	3	20	7
P257	1	28	1	0	1	1	5	0	3	1	3	0	1	0	2	1	0	1	0	0	1	6	6	6	3	9			0	0	0	0	0	0	0	0	0	0	1	9	7
P258	1	34	1	0	1	1	6	1	0	0	5	1	2	2	2	1	1	1	1	1	1	15	3	2	6	5	0	21	1	1	0	0	1	0	0	1	0	0	5	34	7
P259	1	22	1	0	7	0	5	0	4	1	3	0	0		3	1	1	0	1	1	0	10	3	1	6	1	1		0	1	1	0	0	0	0	1	1	0	2	4	2
P260	1	23	1	0	1	1	4	0	0	0	2	0	0		2	1	1	1	1	1	1	13	4	3	9	1	0	0	0	1	1	0	1	1	0	0	0	0	2	3	2
P261	1	31	1	0	1	1	5	0	0	0	4	0	1	1	2	0	0	0	0	0	0	15	4	14	6	5	0		0	0	0	0	0	0	0	0	0	0	1	10	7
P262	1	27	1	0	1	1	5	0	0	0	4	0	0		2	1	0	1	0	0	1	5	4	3	6	6	0		0	0	0	0	0	0	0	0	0	0	4	30	7
P263	1	30	1	0	1	1	5	0	3	1	1	0	2	0	2	1	0	1	0	0	1	5	1	0	1	0	0		0	0	0	0	0	0	0	0	0	0	2	4	2
P264	1	26	1	0	1	1	5	0	3	1	2	0	0		4	1	0	1	0	0	1	3	2	0	2	0	1		0	0	0	0	0	0	0	0	0	0	3	21	7
P265	1	23	1	0	3	0	5	0	0	0	1	0	0		2	0	0	0	0	0	0	4	6	1	6	3	1		0	0	0	0	0	0	0	0	0	0	1	5	4
P266	1	28	1	0	1	1	5	0	0	0	1	0	2	0	2	0	0	0	0	0	0	3	7	3	10	2	0		0	0	0	0	0	0	0	0	0	0	1	7	7
P267	1	26	1	1	1	1	3	0	2	1	4	1	6	2	2	1	0	1	0	0	1	0					1		0	1	0	0	1	0	0	0	0	0	8	54	7
P268	1	33	1	1	7	0	4	0	0	0	5	1	3	3	2	1	1	0	1	1	0	23	2	2	6	0	0		0	1	1	0	1	1	0	1	1	0	1	2	2
P269	1	30	1	0	1	1	5	0	0	0	4	0	2	2	3	1	1	1	1	1	1	2	1	0	3	14	0	2	1	1	1	0	1	1	0	1	0	0	1	7	7
P270	1	27	1	0	1	1	4	0	0	0	4	0	0		2	0	0	0	0	0	0	12	5	4	5	2			0	0	0	0	0	0	0	0	0	0	2	3	2
P271	1	29	1	0	1	1	4	0	0	0	6	1	2	2	3	1	1	0	1	1	0	1	10	1	10	11	0	0	0	1	0	0	0	0	0	1	0	0	4	31	7
P272	1	27	1	0	1	1	5	0	1	1	1	0	1	1	2	1	0	1	0	0	1	5	3	1	5	5	0		0	0	0	0	0	0	0	0	0	0	3	21	7
P273	1	24	1	1	1	1	2	0	2	1	4	1	6	4	2	1	1	1	1	1	0	15	3	0	3	1	0	25	1	1	1	0	1	1	0	0	0	0	1	7	6
P274	1	24	1	0	1	1	5	0	0	0	5	1	3	3	1	1	0	1	0	0	1	3	4	0	4	2	1		0	0	0	0	0	0	0	0	0	0	5	33	7
P275	1	26	1	1	1	1	4	0	1	1	3	1	4	4	2	1	1	1	1	1	1	4	3	1	6	1			0	1	0	0	1	0	0	1	0	0	3	23	7
P276	1	26	1	1	7	0	4	0	0	0	4	1	0		3	0	0	0	0	0	0	27	5	9	7	13	1		0	0	0	0	0	0	0	0	0	0	3	23	7
P277	1	34	1	0	1	1	6	1	0	0	5	0	1	1	2	1	0	1	0	0	1	15	15	10		5			0	0	0	0	0	0	0	0	0	0	1	2	2
P278	1	30	1	0	1	1	5	0	0	0	3	0	1	0	3	0	0	0	0	0	0	5	3	2	6	24	0		0	1	1	1	1	1	1	0	0	0	1	1	1
P279	1	23	1	0	1	1	5	0	3	1	3	0	0		3	1	0	1	0	0	1	5	2	0	3	0			0	0	0	0	0	0	0	0	0	0	1	1	1
P280	1	27	1	0	1	1	5	0	0	0	4	0	1	1	3	0	0	0	0	0	0	10	10	0	3	16	0		0	0	0	0	0	0	0	0	0	0	2	16	7
P281	1	28	1	0	1	1	4	0	0	0	4	1	1	1	3	1	1	0	1	1	0	30	2	5	6	6	0	0	0	1	1	0	1	1	0	1	1	0	2	8	5
P282	1	20	1	0	1	1	4	0	1	1	5	0	0		2	1	1	0	1	1	0	15	4	3	9	23	1		0	0	0	0	0	0	0	0	0	0	1	7	7
P283	1	27	1	0	1	1	5	0	4	1	4	1	2	2	2	1	1	1	1	1	1	0							0	1	1	1	1	1	1	0	0	0	1	2	2
P284	1	33	1	1	7	0	5	0	3	1	3	1	3	2	2	1	1	0	1	1	0	3	3	0	3	12	0		0	0	0	0	0	0	0	0	0	0	1	1	1
P285	1	33	1	0	1	1	6	1	0	0	4	0	1	1	4	1	1	0	0	1	0	6	4	2	7	1	0		0	1	1	1	1	1	1	0	0	0	2	14	7
P286	1	33	0	0	1	1	6	1	0	0	6	1	0		2	1	0	1	0	0	0	20	3	5	7	7	0	1	1	0	0	0	0	0	0	0	0	0	2	11	5
P287	1	28	1	0	5	0	5	0	1	1	1	0	0		3	0	0	0	0	0	0	12	7	12	16	4			0	1	0	0	1	0	0	0	0	0	2	14	7
P288	1	33	1	0	3	0	4	0	0	0	1	0	0		2	1	0	1	0	0	1	25	2	1	5	3	0	2	1	1	1	0	1	1	0	0	0	0	3	19	7
P289	1	30	1	0	1	1	6	1	0	0	7	1	4	4	2	1	1	1	1	1	1	4	4	1	6	1		5	1	1	0	0	1	0	0	0	0	0	1	1	1
P290	1	27	1	1	7	0	5	0	0	0	4	1	4	4	1	0	0	0	0	0	0	16	3	3	8	2			0	0	0	0	0	0	0	0	0	0	1	2	2
P291	1	31	1	0	3	0	6	1	1	1	5	1	0		2	1	1	0	1	1	0	23	4	7	7	16	1		0	0	0	0	0	0	0	0	0	0	2	14	6
P292	1	33	1	1	7	0	5	0	1	1	4	1	5	4	2	0	0	0	0	0	0	8	2	2	16	6			0	1	0	0	1	0	0	0	0	0	3	18	7
P293	1	27	1	0	1	1	5	0	0	0	5	1	2	2	2	0	0	0	0	0	0	18	5	3	5	14			0	0	0	0	0	0	0	0	0	0	1	8	6
P294	1	33	1	0	1	1	6	1	0	0	6	1	0		2	1	0	1	0	0	1	2	6	2	10	2	1	30	1	1	0	0	1	0	0	0	0	0	2	13	7
P295	1	25	1	1	7	0	4	0	0	0	3	0	1	0	2	0	0	0	0	0	0	5	4	1	11	9	0		0	0	0	0	0	0	0	0	0	0	2	2	1
P296	1	21	1	0	1	1	5	0	3	1	4	0	0		1	1	1	0	1	1	0	1	4	0	13	8	1		0	0	0	0	0	0	0	0	0	0	5	35	7
P297	1	27	1	1	7	0	5	0	4	1	3	0	0		3	0	0	0	0	0	0	25	3	8	10	3	1		0	0	0	0	0	0	0	0	0	0	1	1	1
P298	1	23	1	0	1	1	4	0	0	0	3	0	1	0	2	0	0	0	0	0	0	12	4	3	5	11	1		0	0	0	0	0	0	0	0	0	0	6	39	7
P299	1	25	1	0	6	0	5	0	1	1	3	1	2	2	2	1	1	0	1	1	0	25	3	3	10	7	0		0	0	0	0	0	0	0	0	0	0	2	12	5
P300	1	27	0	0	1	1	5	0	4	1	4	0	5	5	2	0	0	0	0	0	0	3	2	0	3	6	0		0	0	0	0	0	0	0	0	0	0	4	28	7
P301	1	34	1	0	1	1	6	1	0	0	5	1	1	1	2	0	0	0	0	0	0	25	4	13	12	16	1		0	1	0	0	1	0	0	0	0	0	1	7	7
P302	1	28	1	0	2	0	5	0	0	0	6	0	2	0	2	1	1	0	1	1	0	26	3	10	12	7	1		0	1	0	0	1	0	0	0	0	0	5	35	7
P303	1	19	1	0	1	1	4	0	1	1	5	0	0		4	1	1	0	1	1	0	14	3	4	12	8	1		0	1	0	0	1	0	0	0	0	0	2	12	7
P304	1	26	1	0	1	1	4	0	0	0	5	1	2	2	2	1	1	0	1	1	0	12	6	6	8	8	1		0	1	0	0	1	0	0	0	0	0	1	7	7
P305	1	29	1	0	1	1	4	0	0	0	3	0	0		2	0	0	0	0	0	0	18	2	3	6	5	1		0	1	0	0	1	0	0	0	0	0	9	61	7
P306	1	22	1	0	1	1	4	0	0	0	4	1	3	3	3	1	0	1	0	0	1	2	1	0	2		0		0	0	0	0	0	0	0	0	0	0	6	44	7
P307	1	24	1	0	1	1	4	0	0	0	3	1	1	1	2	0	0	0	0	0	0	8	5	5	8	16			0	0	0	0	0	0	0	0	0	0	1	7	7
P308	1	27	1	0	1	1	5	0	0	0	4	1	0		3	1	0	1	0	0	1	10	4	0	4	1			0	0	0	0	0	0	0	0	0	0	4	26	7
P309	1	30	1	0	1	1	6	1	0	0	4	1	2	1	2	1	0	1	0	0	1	6	6	2	20	6			0	0	0	0	0	0	0	0	0	0	2	9	6
P310	1	29	1	0	1	1	6	1	3	1	5	1	0		2	1	1	0	1	1	0	20	5	10	14	13	1		0	0	0	0	0	0	0	0	0	0	1	7	7
P311	1	24	1	1	1	1	4	0	3	1	4	1	5	1	2	0	0	0	0	0	0	3	3	1	4	10	1		0	0	0	0	0	0	0	0	0	0	6	23	4
P312	1	27	1	0	1	1	5	0	1	1	1	0	5	1	2	1	1	0	0	1	0	12	5	6	10	14	0		0	0	0	0	0	0	0	0	0	0	2	14	7
P313	1	29	1	0	1	1	5	0	3	1	4	1	0		3	1	1	1	1	1	1	1	1	1	8	1	0	1	1	1	1	1	1	1	1	0	0	0	3	23	7
P314	1	26	1	0	1	1	4	0	0	0	4	1	1	1	3	1	1	1	1	1	0	26	5	12	8	6	1	30	1	0	0	0	0	0	0	0	0	0	1	1	1
P315	1	32	0	1	7	0	6	1	0	0	6	1	3	3	4	1	0	1	0	0	1	2	1	0	1	0	0		0	0	0	0	0	0	0	0	0	0	1	9	7
P316	1	33	1	0	1	1	5	0	0	0	6	1	2	2	2	1	0	1	0	0	0	18	4	5	14	3		30	1	1	0	0	1	0	0	1	0	0	1	4	3
P317	1	32	1	0	1	1	5	0	0	0	1	0	0		2	1	1	0	1	1	0	30	3	8	15	6	0		0	1	1	0	1	1	0	0	0	0	1	2	2
P318	1	32	1	1	7	0	6	1	0	0	5	0	1	0	2	1	1	0	1	1	0	20	2	4	10	16	1		0	0	0	0	0	0	0	0	0	0	2	5	3
P319	1	24	1	0	1	1	5	0	1	1	4	1	1	1	1	1	1	1	1	1	1	0							0	1	0	0	1	0	0	1	0	0	8	55	7
P320	1	30	1	0	1	1	5	0	0	0	5	1	2	2	2	1	1	1	1	1	1	10	3	0	4	1	0	15	1	0	0	0	0	0	0	0	0	0	2	14	7
P321	1	26	0	0	1	1	6	1	0	0	5	1	0		1	1	1	1	1	1	1	3	2	2	3	3		15	1	1	0	0	1	0	0	0	0	0	2	12	7
P322	1	29	1	0	1	1	5	0	1	1	4	0	4	1	2	1	0	1	0	0	1	9	3	2	9	3			0	0	0	0	0	0	0	0	0	0	1	1	1
P323	1	33	1	0	1	1	6	1	0	0	5	1	2	2	4	1	1	1	1	1	1	0						4	1	1	1	0	1	1	0	1	1	0	1	10	7
P324	1	26	1	0	1	1	5	0	0	0	4	1	2	2	2	1	1	1	1	1	0	0					0	13	1	0	0	0	0	0	0	0	0	0	1	2	2
P325	1	26	1	0	1	1	5	0	0	0	1	0	0		2	1	1	0	1	1	0	5		5		24	1		0	1	0	0	1	0	0	0	0	0	4	11	3
P326	1	31	1	0	2	0	4	0	0	0	7	0	2	0	4	1	1	1	1	1	1	4	2	0	2	2			0	1	0	0	1	0	0	1	0	0	3	22	7
P327	1	28	1	0	1	1	5	0	0	0	4	1	1	1	3	0	0	0	0	0	0	2	3	1	6	17			0	0	0	0	0	0	0	0	0	0	1	1	1
P328	1	32	1	0	1	1	4	0	0	0	4	1	5	5	2	0	0	0	0	0	0	25	8	30	16	19	0		0	1	1	0	1	1	0	0	0	0	2	14	7
P329	1	32	1	0	1	1	5	0	0	0	5	1	2	2	2	1	0	1	0	0	0	20	3	5	7	4	1	1	1	1	1	0	1	1	0	0	0	0	1	2	2
P330	1	28	1	0	1	1	5	0	0	0	4	1	2	2	2	0	0	0	0	0	0	30	5	5	17	3	0		0	0	0	0	0	0	0	0	0	0	3	19	6
P331	1	26	1	1	1	1	3	0	2	1	4	1	2	2	2	1	1	1	1	1	1	27	2	0	4	11	1		0	1	1	0	1	1	0	1	1	0	5	38	7
P332	1	31	1	0	1	1	5	0	1	1	4	1	2	2	2	1	0	1	0	0	1	0							0	1	0	0	1	0	0	0	0	0	1	5	4
P333	1	29	1	1	1	1	6	1	3	1	4	1	0		2	1	0	1	0	0	1	4	3	0	3	0	0		0	1	0	0	0	0	0	1	0	0	2	14	7
P334	1	25	1	0	1	1	5	0	1	1	2	0	0		2	0	0	0	0	0	0	10	12	10	18	7			0	0	0	0	0	0	0	0	0	0	1	3	3
P335	1	27	1	0	1	1	5	0	2	1	4	1	1	1	3	0	0	0	0	0	0	20	4	5	12	7			0	0	0	0	0	0	0	0	0	0	3	20	7
P336	1	32	1	0	1	1	5	0	3	1	3	1	4	3	2	1	1	1	1	1	1	8	3	1	7	1	0		0	1	1	0	1	1	0	0	0	0	2	12	7
P337	1	31	1	0	1	1	5	0	0	0	5	1	2	2	2	1	1	1	0	1	1	5	3	1	6	6	0		0	0	0	0	0	0	0	0	0	0	4	26	7
P338	1	31	1	0	1	1	5	0	0	0	5	1	2	2	3	0	0	0	0	0	0	5	4	0	4	2	0		0	0	0	0	0	0	0	0	0	0	2	13	7
P339	1	28	1	0	3	0	5	0	3	1	4	0	0		4	0	0	0	0	0	0	12	6	10	20	6		0	0	0	0	0	0	0	0	0	0	0	2	14	7
P340	1	27	1	0	1	1	4	0	0	0	5	0	2	2	2	0	0	0	0	0	0	18	3	2	7	17	0		0	1	1	0	1	1	0	0	0	0	1	4	3
P341	1	31	1	0	1	1	6	1	0	0	5	0	0		2	0	0	0	0	0	0	5	6	5	14	8	0		0	0	0	0	0	0	0	0	0	0	1	7	7
P342	1	24	1	0	1	1	5	0	1	1	2	1	0		4	1	0	1	0	0	1	10	3	2	9	2	0		0	1	1	1	1	1	1	0	0	0	2	14	7
P343	1	25	1	0	1	1	5	0	0	0	4	1	2	2	3	1	1	1	1	1	1	2	6	2	6	4	0		0	1	0	0	1	0	0	0	0	0	2	14	7
P344	1	32	1	0	1	1	5	0	0	0	5	1	0		3	1	1	1	1	1	1	7	2	0	4	7		30	1	0	0	0	0	0	0	0	0	0	2	14	7
P345	1	31	1	0	1	1	5	0	3	1	6	0	0		3	1	1	1	1	1	0	20	4	20	12	16	1	3	1	1	1	0	1	0	0	1	1	0	1	2	2
P346	1	28	0	0	1	1	5	0	0	0	3	0	0		4	1	1	0	1	1	0	0					1		0	1	1	0	1	1	0	0	0	0	1	1	1
P347	1	33	1	0	1	1	5	0	0	0	4	1	4	4	2	1	1	0	1	1	0	28	4	12	12	18			0	1	1	1	1	1	1	0	0	0	1	3	3
P348	1	25	1	0	1	1	5	0	0	0	1	0	0		2	1	1	0	1	1	0	15	3	1	5	9	0		0	1	1	1	1	1	1	0	0	0	3	19	7
P349	1	23	1	0	1	1	5	0	3	1	4	1	0		2	1	1	1	1	1	1	5	4	1	5	5			0	1	0	0	1	0	0	0	0	0	1	7	7
P350	1	27	1	0	1	1	4	0	0	0	1	1	1	1	2	1	1	0	0	1	0	7	5			24	1		0	0	0	0	0	0	0	0	0	0	2	16	7
P1	2	33	1	0	1	1	5	0	0	0	5	1	3	2	4	0	0	0	0	0	0	25	6	25	17	10	0	0	0	1	0	0	1	0	0	0	0	0	2	14	7
P2	2	32	1	0	1	1	6	1	0	0	5	1	3	3	2	0	0	0	0	0	0	20	8	12	18	8	0	0	0	1	0	0	1	0	0	1	0	0	1	1	1
P3	2	32	1	1	6	0	5	0	0	0	5	1	2	2	2	1	1	0	0	1	0	16	15	6	10	17	0	0	0	1	1	0	1	1	0	1	0	0	1	3	3
P4	2	26	1	0	1	1	5	0	0	0	4	1	2	2	3	0	0	0	0	0	0	0				0	0	0	0	1	1	0	1	1	0	0	0	0	1	7	7
P5	2	24	1	0	1	1	5	0	1	1	3	0	0		4	0	0	0	0	0	0	15	5	10	8	13	0	0	0	0	0	0	0	0	0	0	0	0	6	30	5
P6	2	24	1	0	1	1	5	0	0	0	4	0	3	3	2	1	1	1	0	1	0	17	6	8	10	0	1	4	1	0	0	0	0	0	0	0	0	0	2	2	1
P7	2	27	1	0	1	1	5	0	0	0	5	1	1	1	2	0	0	0	0	0	0	1	3	0	3	5	0	0	0	0	0	0	0	0	0	0	0	0	2	2	1
P8	2	23	0	0	1	1	5	0	1	1	3	1	1	1	2	1	1	1	1	1	0	3	3	2	6	0	1	2	1	1	1	1	1	1	1	1	0	0	3	21	7
P9	2	33	0	0	1	1	5	0	1	1	1	1	2	2	2	1	0	1	0	0	1	10	3	3	5	0	0	0	0	1	0	0	1	0	0	0	0	0	2	14	7
P10	2	33	1	0	1	1	5	0	1	1	5	1	5	5	2	1	1	0	1	1	0	30	30	16	12	19	0	0	0	1	1	1	1	1	1	0	0	0	2	6	3
P11	2	33	1	1	1	1	5	0	0	0	4	1	2	2	2	1	0	1	0	0	1	2	1	0	2	0	0	0	0	1	1	0	1	1	0	0	0	0	2	6	3
P12	2	28	1	0	1	1	5	0	0	0	4	0	0		2	1	0	1	0	0	1	5	2	1	5	0	0	0	0	0	0	0	0	0	0	0	0	0	2	12	6
P13	2	29	1	0	1	1	5	0	0	0	5	1	1	1	1	1	0	1	0	0	1	20	2	1	5	1	0	0	0	1	0	0	1	0	0	0	0	0	2	2	1
P14	2	29	1	0	1	1	5	0	2	1	4	0	1	0	2	1	1	0	1	0	0	15	4	2	12	10	1	0	0	1	1	1	1	1	1	0	0	0	4	12	3
P15	2	29	1	1	1	1	5	0	0	0	5	1	2	2	1	1	1	1	1	0	0	15	4	2	10	5	1	30	1	1	0	0	1	0	0	0	0	0	8	56	7
P16	2	33	1	1	1	1	5	0	0	0	4	0	3	2	1	1	1	0	1	1	0	8	5	4	10	7	0	0	0	0	0	0	0	0	0	0	0	0	3	15	5
P17	2	33	1	1	5	0	4	0	0	0	3	0	2	2	2	1	1	1	1	1	1	6	3	0	4	1	0	0	0	1	1	1	1	1	1	0	0	0	1	7	7
P18	2	27	1	0	1	1	5	0	0	0	4	0	1	1	2	0	0	0	0	0	0	10	5	10	8	3	0	0	0	0	0	0	0	0	0	0	0	0	2	2	1
P19	2	25	1	1	5	0	5	0	1	1	4	0	0		2	1	0	1	0	0	0	20	8	15	18	9	1	13	1	0	0	0	0	0	0	0	0	0	5	25	5
P20	2	28	1	0	1	1	5	0	0	0	5	1	3	3	2	1	1	0	1	1	0	20	4	2	8	11	1	0	0	1	0	0	1	0	0	0	0	0	1	1	1
P21	2	34	1	1	7	0	4	0	0	0	2	0	4	4	2	0	0	0	0	0	0	6	9	4	10	17	0	0	0	0	0	0	0	0	0	0	0	0	1	2	2
P22	2	31	1	1	1	1	5	0	2	1	6	1	0		2	1	1	0	1	0	0	22	6	9	12	13	0	0	0	0	0	0	0	0	0	0	0	0	3	6	2
P23	2	33	1	0	2	0	5	0	0	0	3	0	1	0	3	1	1	0	1	1	0	17	4	8	10	14	1	0	0	1	0	0	1	0	0	1	0	0	6	42	7
P24	2	24	1	0	1	1	4	0	1	1	4	0	3	3	2	1	0	1	0	0	0	3	4	2	9	8	1	30	1	1	1	0	1	1	0	0	0	0	1	1	1
P25	2	32	0	0	1	1	5	0	3	1	5	1	3	3	2	1	1	1	1	1	1	25	2	1	6	1	1	1	1	1	1	0	1	1	0	0	0	0	3	21	7
P26	2	29	1	0	1	1	5	0	1	1	5	1	3	2	2	1	1	0	1	1	0	30	12	30	12	22	0	0	0	1	1	0	1	1	0	0	0	0	2	14	7
P27	2	29	1	0	1	1	5	0	0	0	3	0	0		2	1	0	1	0	0	0	15	3	3	10	7	1	30	1	0	0	0	0	0	0	0	0	0	4	28	7
P28	2	30	0	0	1	1	5	0	0	0	4	1	0		3	1	1	0	1	1	0	7	5	7	8	19	0	0	0	1	1	0	1	1	0	0	0	0	6	30	5
P29	2	28	1	0	1	1	5	0	0	0	3	0	2	1	2	1	1	0	0	1	0	14	3	3	10	13	0	0	0	1	0	0	1	0	0	0	0	0	1	7	7
P30	2	33	1	0	1	1	6	1	0	0	6	1	5	5	1	1	1	0	1	1	0	2	3	1	6	1	0	0	0	1	1	0	1	1	0	0	0	0	1	2	2
P31	2	33	1	0	1	1	5	0	0	0	1	1	4	3	2	1	1	0	0	1	0	30	6	30	9	3	1	0	0	1	1	0	1	1	0	0	0	0	5	35	7
P32	2	23	1	0	1	1	5	0	0	0	4	1	1	1	2	0	0	0	0	0	0	8	12	7	12	0	0	0	0	0	0	0	0	0	0	0	0	0	5	15	3
P33	2	27	1	0	5	0	5	0	1	1	5	1	0		2	1	1	0	0	1	0	25	2	4	12	19	0	0	0	1	0	0	1	0	0	1	0	0	1	7	7
P34	2	34	1	0	1	1	6	1	0	0	4	0	2	0	2	1	1	1	1	1	0	1	10	1	10	10	1	25	1	1	1	1	1	1	1	1	1	0	1	7	7
P35	2	33	0	0	1	1	6	1	3	1	5	1	0		1	0	0	0	0	0	0	5	3	1	5	2	0	0	0	0	0	0	0	0	0	0	0	0	5	20	4
P36	2	34	1	0	1	1	5	0	1	1	4	1	1	1	1	1	1	0	1	1	0	21	10	15	20	21	0	0	0	1	1	0	1	1	0	1	1	0	3	21	7
P37	2	27	1	0	1	1	5	0	0	0	4	1	0		2	1	0	1	0	0	1	3	4	1	6	1	0	0	0	1	0	0	1	0	0	0	0	0	1	7	7
P38	2	32	1	0	1	1	5	0	0	0	1	1	10	10	3	1	1	0	0	1	0	1	1	1	14	24	0	0	0	0	0	0	0	0	0	0	0	0	3	21	7
P39	2	28	1	0	1	1	5	0	0	0	4	1	1	1	2	0	0	0	0	0	0	8	2	1	6	2	0	0	0	1	1	0	1	1	0	0	0	0	2	14	7
P40	2	23	1	0	1	1	4	0	0	0	4	0	0		2	0	0	0	0	0	0	15	5	5	18	2	0	0	0	1	1	1	1	1	1	1	0	0	4	20	5
P41	2	27	1	0	1	1	5	0	4	1	4	0	1	1	2	1	0	1	0	0	1	2	6	2	6	0	0	0	0	1	0	0	1	0	0	0	0	0	2	12	6
P42	2	31	1	0	1	1	5	0	0	0	5	1	3	3	1	1	1	1	0	1	1	2	3	1	5	14	0	0	0	1	1	0	0	0	0	1	1	0	5	15	3
P43	2	28	1	0	1	1	4	0	0	0	1	0	1	0	3	0	0	0	0	0	0	19	10	19	15	2	0	0	0	1	1	0	1	1	0	0	0	0	1	1	1
P44	2	31	1	0	1	1	6	1	3	1	2	0	0		2	1	1	1	0	1	0	30	5	15	8	16	1	1	1	0	0	0	0	0	0	0	0	0	2	4	2
P45	2	28	1	0	1	1	4	0	0	0	4	1	3	1	2	0	0	0	0	0	0	10	6	10	8	3	0	0	0	0	0	0	0	0	0	0	0	0	6	42	7
P46	2	23	0	0	2	0	5	0	2	1	4	0	1	1	2	1	1	0	1	1	0	6	20	6	5	7	0	0	0	1	0	0	1	0	0	1	0	0	4	28	7
P47	2	32	1	0	1	1	5	0	3	1	4	0	1	1	3	0	0	0	0	0	0	10	3	1	8	6	0	0	0	1	1	1	1	1	1	1	0	0	1	1	1
P48	2	31	1	0	1	1	5	0	4	1	5	1	0		2	1	0	1	0	0	0	3	3	1	7	1	1	1	1	1	0	0	1	0	0	0	0	0	10	70	7
P49	2	32	0	0	5	0	5	0	0	0	4	0	1	1	2	1	1	0	1	1	0	10	7	10	13	8	0	0	0	1	0	0	0	0	0	1	0	0	1	5	5
P50	2	25	1	0	1	1	5	0	0	0	3	0	0		2	0	0	0	0	0	0	23	4	4	9	6	0	0	0	0	0	0	0	0	0	0	0	0	6	36	6
P51	2	24	1	0	1	1	5	0	0	0	4	0	0		1	1	0	1	0	0	1	3	2	0	4	3	0	0	0	0	0	0	0	0	0	0	0	0	1	1	1
P52	2	29	1	1	1	1	5	0	0	0	3	0	1	0	2	1	1	0	1	1	0	3	5	1	6	13	0	0	0	1	1	1	1	1	1	1	1	1	3	21	7
P53	2	32	1	0	1	1	5	0	0	0	4	0	1	0	2	0	0	0	0	0	0	15	4	4	10	11	0	0	0	0	0	0	0	0	0	0	0	0	2	10	5
P54	2	21	0	0	3	0	4	0	0	0	1	1	1	1	2	0	0	0	0	0	0	10	2	3	4	16	0	0	0	0	0	0	0	0	0	0	0	0	3	12	4
P55	2	31	1	0	1	1	5	0	0	0	5	1	2	2	2	0	0	0	0	0	0	3	2	0	4	0	1	0	0	0	0	0	0	0	0	0	0	0	1	7	7
P56	2	28	1	0	1	1	5	0	2	1	3	1	4	2	2	1	1	1	1	1	0	20	7	15	20	15	1	20	1	1	1	0	1	1	0	0	0	0	3	9	3
P57	2	23	1	0	1	1	4	0	4	1	2	0	0		2	1	0	1	0	0	1	2	3	0	4	1	0	0	0	0	0	0	0	0	0	0	0	0	1	3	3
P58	2	26	1	0	2	0	4	0	2	1	6	0	2	2	3	1	1	0	1	1	0	12	8	12	7	8	0	0	0	0	0	0	0	0	0	0	0	0	2	6	3
P59	2	31	0	0	1	1	5	0	3	1	4	0	1	1	1	0	0	0	0	0	0	20	2	2	4	0	0	0	0	1	1	0	1	1	0	0	0	0	3	21	7
P60	2	31	1	0	1	1	5	0	0	0	4	0	0		2	1	1	0	1	1	0	9	2	1	7	10	0	0	0	1	1	1	1	1	1	0	0	0	1	6	6
P61	2	32	1	0	1	1	5	0	0	0	4	0	0		1	0	0	0	0	0	0	8	6	8	8	8	0	0	0	0	0	0	0	0	0	0	0	0	2	6	3
P62	2	32	1	1	1	1	4	0	3	1	6	0	0		2	0	0	0	0	0	0	8	5	3	8	16	1	0	0	0	0	0	0	0	0	0	0	0	3	6	2
P63	2	33	1	0	2	0	5	0	3	1	4	0	2	1	3	0	0	0	0	0	0	10	4	4	8	13	0	0	0	1	1	1	1	1	1	1	1	0	2	6	3
P64	2	27	1	0	1	1	5	0	0	0	4	0	0		2	1	0	1	0	0	0	30	8	28	24	5	1	30	1	1	0	0	1	0	0	0	0	0	2	14	7
P65	2	32	1	0	1	1	5	0	4	1	6	1	0		2	1	0	1	0	0	1	5	2	0	3	1	0	0	0	0	0	0	0	0	0	0	0	0	2	8	4
P66	2	23	1	0	1	1	4	0	0	0	4	0	0		2	0	0	0	0	0	0	20	5	12	12	13	1	0	0	0	0	0	0	0	0	0	0	0	3	18	6
P67	2	30	1	1	6	0	5	0	1	1	4	1	0		2	1	0	1	0	0	1	4	4	2	5	1	0	0	0	0	0	0	0	0	0	0	0	0	4	24	6
P68	2	33	1	0	1	1	5	0	0	0	5	1	2	2	2	1	1	0	1	1	0	25	8	26	18	17	0	0	0	1	1	1	1	1	1	1	1	0	2	6	3
P69	2	25	1	0	1	1	5	0	4	1	2	0	0		3	1	0	1	0	0	1	8	2	0	4	1	0	0	0	1	1	1	1	1	1	0	0	0	2	14	7
P70	2	27	1	0	1	1	5	0	0	0	4	0	1	1	1	1	1	1	1	1	1	3	3	0	3	12	0	0	0	1	1	0	1	1	0	0	0	0	2	10	5
P71	2	26	1	0	7	0	5	0	0	0	5	0	2	2	2	1	1	0	1	1	0	20	2	10	17	10	0	0	0	1	1	1	1	1	1	0	0	0	1	3	3
P72	2	26	1	0	1	1	6	1	0	0	2	0	0		2	1	1	0	0	1	0	5	1	0	2	6	0	0	0	0	0	0	0	0	0	0	0	0	2	6	3
P73	2	34	0	0	1	1	6	1	3	1	4	0	0		2	1	1	1	1	1	0	7	3	3	4	14	1	5	1	0	0	0	0	0	0	0	0	0	5	35	7
P74	2	25	1	0	1	1	5	0	0	0	3	0	0		3	1	1	0	1	1	0	15	3	2	15	16	0	0	0	1	1	1	1	1	1	0	0	0	5	35	7
P75	2	31	1	0	1	1	6	1	3	1	5	0	3	0	2	0	0	0	0	0	0	20	4	2	8	0	1	0	0	1	1	0	1	1	0	0	0	0	3	3	1
P76	2	22	1	0	1	1	4	0	0	0	3	0	0		2	1	0	1	0	0	1	4	5	2	5	0	1	3	1	0	0	0	0	0	0	0	0	0	6	24	4
P77	2	28	1	1	1	1	5	0	0	0	4	1	1	1	3	1	1	1	1	1	0	25	5	23	10	15	1	2	1	1	1	1	1	1	1	0	0	0	2	6	3
P78	2	34	1	0	3	0	5	0	2	1	5	0	0		3	1	0	1	0	0	1	4	2	0	4	0	0	0	0	0	0	0	0	0	0	0	0	0	3	21	7
P79	2	27	1	0	1	1	5	0	4	1	4	0	0		3	1	1	0	1	1	0	1	4	0	4	8	0	0	0	1	1	0	1	1	0	0	0	0	2	6	3
P80	2	21	1	1	1	1	5	0	0	0	4	1	2	2	2	1	1	0	1	1	0	18	4	5	8	12	0	0	0	1	1	0	1	1	0	0	0	0	10	70	7
P81	2	28	1	1	6	0	6	1	4	1	1	0	2	0	2	1	1	1	1	1	0	11	3	2	5	7	1	8	1	1	0	0	1	0	0	1	0	0	3	18	6
P82	2	29	1	0	1	1	5	0	0	0	4	0	0		3	1	1	1	1	1	0	10	5	5	12	16	1	25	1	1	1	0	1	1	0	1	1	0	2	10	5
P83	2	33	1	0	1	1	6	1	4	1	6	0	2	1	2	1	1	0	1	1	0	25	4	2	12	7	0	0	0	1	1	0	1	1	0	0	0	0	1	1	1
P84	2	33	1	0	1	1	5	0	1	1	5	0	2	0	3	1	0	1	0	0	1	10	1	0	4	7	0	0	0	1	0	0	1	0	0	0	0	0	4	8	2
P85	2	25	1	0	1	1	5	0	0	0	3	0	2	0	2	1	1	0	0	1	0	14	6	10	6	15	0	0	0	1	0	0	1	0	0	1	0	0	3	21	7
P86	2	24	0	0	1	1	5	0	0	0	4	0	0		4	1	0	1	0	0	0	12	10	12	14	5	1	30	1	1	1	0	1	1	0	0	0	0	4	16	4
P87	2	29	1	0	1	1	4	0	0	0	3	1	5	4	2	0	0	0	0	0	0	19	5	19	10	7	1	0	0	0	0	0	0	0	0	0	0	0	2	14	7
P88	2	27	1	0	1	1	5	0	1	1	5	1	0		2	1	0	1	0	0	1	2	3	0	3	3	0	0	0	1	0	0	1	0	0	1	0	0	2	4	2
P89	2	29	1	0	1	1	6	1	4	1	5	1	0		2	1	0	1	0	0	1	10	3	1	5	2	0	0	0	0	0	0	0	0	0	0	0	0	3	6	2
P90	2	23	1	0	1	1	4	0	0	0	2	0	0		2	1	1	1	0	1	1	5	2	1	6	2	0	0	0	1	1	1	1	1	1	1	1	0	4	20	5
P91	2	27	0	0	1	1	5	0	4	1	4	0	5	5	3	1	0	1	0	0	1	2	1	0	2	0	0	0	0	0	0	0	0	0	0	0	0	0	1	7	7
P92	2	29	1	0	1	1	5	0	1	1	4	1	1	1	2	1	1	1	1	1	1	3	2	0	2	1	1	30	1	1	1	0	1	1	0	0	0	0	6	42	7
P93	2	33	1	0	1	1	4	0	1	1	4	1	2	2	2	0	0	0	0	0	0	15	4	6	5	8	0	0	0	1	0	0	1	0	0	0	0	0	3	21	7
P94	2	31	1	0	1	1	5	0	0	0	2	0	1	0	2	1	1	0	1	1	0	6	6	5	15	20	0	0	0	1	1	1	1	1	1	0	0	0	4	28	7
P95	2	29	1	1	7	0	4	0	0	0	3	1	2	2	2	1	1	0	1	0	0	24	6	21	18	2	0	0	0	1	1	0	1	1	0	0	0	0	3	3	1
P96	2	30	1	0	1	1	6	1	0	0	5	1	1	0	1	0	0	0	0	0	0	4	6	4	10	11	0	0	0	1	1	1	1	1	1	0	0	0	3	9	3
P97	2	34	1	0	1	1	6	1	0	0	4	1	1	1	2	1	0	1	0	0	1	3	2	1	6	3	0	0	0	0	0	0	0	0	0	0	0	0	1	1	1
P98	2	23	1	0	1	1	5	0	4	1	5	0	0		2	1	1	0	1	1	0	10	14	10	18	20	0	0	0	1	0	0	1	0	0	0	0	0	3	21	7
P99	2	25	1	0	1	1	5	0	0	0	4	0	0		4	1	1	0	1	1	0	20	3	2	8	11	1	0	0	1	0	0	1	0	0	1	0	0	3	21	7
P100	2	26	1	0	1	1	4	0	1	1	4	1	2	2	2	1	1	1	1	1	0	30	8	25	15	5	1	15	1	1	1	1	1	1	1	1	1	1	3	6	2
P101	2	33	1	0	1	1	5	0	0	0	5	0	5	3	3	1	1	0	1	1	0	10	4	2	6	10	0	0	0	1	1	1	1	1	1	1	0	0	3	18	6
P102	2	29	1	0	1	1	4	0	1	1	4	1	5	5	2	1	1	0	1	1	0	1	2	0	3	1	0	0	0	1	1	0	1	1	0	0	0	0	2	10	5
P103	2	34	1	0	1	1	5	0	0	0	5	1	3	3	3	1	0	1	0	0	1	2	2	0	3	0	0	0	0	1	1	0	1	1	0	0	0	0	2	2	1
P104	2	29	1	0	1	1	5	0	0	0	4	0	2	2	2	1	0	1	0	0	0	15	3	2	12	9	1	30	1	1	1	0	1	1	0	1	1	0	2	2	1
P105	2	26	1	0	1	1	5	0	0	0	1	0	0		1	1	1	0	1	1	0	20	5	10	16	20	0	0	0	1	1	1	1	1	1	0	0	0	5	35	7
P106	2	29	1	0	5	0	4	0	0	0	5	1	1	1	3	0	0	0	0	0	0	15	5	4	27	11	0	0	0	0	0	0	0	0	0	0	0	0	2	8	4
P107	2	30	1	0	1	1	6	1	1	1	6	1	0		3	1	1	0	1	1	0	19	7	12	20	18	0	0	0	1	1	0	1	1	0	0	0	0	2	14	7
P108	2	21	1	0	1	1	4	0	0	0	4	0	0		2	1	0	1	0	0	1	9	1	1	13	2	0	0	0	0	0	0	0	0	0	0	0	0	5	35	7
P109	2	34	1	0	1	1	5	0	0	0	4	1	2	2	2	1	1	1	1	0	1	1	2	2	4	8	0	0	0	0	0	0	0	0	0	0	0	0	4	28	7
P110	2	26	0	0	1	1	6	1	0	0	5	0	0		1	1	1	1	1	0	1	5	1	0	2	2	0	0	0	1	1	0	1	1	0	0	0	0	2	14	7
P111	2	31	0	0	1	1	5	0	1	1	4	0	0		1	1	1	1	1	0	1	10	2	1	4	11	0	0	0	1	1	1	1	1	1	1	0	0	4	12	3
P112	2	29	1	0	1	1	6	1	0	0	4	1	1	1	3	1	0	1	0	0	0	20	3	7	15	4	1	3	1	0	0	0	0	0	0	0	0	0	2	6	3
P113	2	31	0	0	1	1	5	0	4	1	5	1	3	3	3	1	0	1	0	0	1	3	2	0	2	1	0	0	0	0	0	0	0	0	0	0	0	0	4	28	7
P114	2	25	1	0	1	1	5	0	2	1	2	0	0		3	0	0	0	0	0	0	4	3	1	6	6	0	0	0	0	0	0	0	0	0	0	0	0	12	84	7
P115	2	32	1	0	1	1	6	1	4	1	6	1	0		1	0	0	0	0	0	0	18	2	6	8	11	0	0	0	0	0	0	0	0	0	0	0	0	3	21	7
P116	2	31	1	0	1	1	6	1	4	1	6	1	1	1	2	1	1	0	1	1	0	21	7	10	14	23	1	0	0	1	1	1	1	1	1	1	1	0	4	20	5
P117	2	25	1	0	1	1	4	0	0	0	5	0	0		2	1	1	0	1	0	0	15	9	6	11	10	0	0	0	0	0	0	0	0	0	0	0	0	1	2	2
P118	2	29	1	0	1	1	6	1	0	0	4	0	1	1	2	1	1	0	1	1	0	20	2	1	5	11	1	0	0	1	1	0	1	1	0	1	0	0	3	15	5
P119	2	25	1	0	1	1	5	0	1	1	1	0	0		2	0	0	0	0	0	0	7	6	4	9	10	0	0	0	1	0	0	1	0	0	0	0	0	6	36	6
P120	2	33	1	0	1	1	6	1	0	0	7	0	0		3	0	0	0	0	0	0	11	4	8	10	9	0	0	0	1	0	0	1	0	0	0	0	0	4	8	2
P121	2	26	1	0	1	1	5	0	0	0	3	0	1	1	2	1	0	1	0	0	1	2	4	0	4	0	0	0	0	0	0	0	0	0	0	0	0	0	2	10	5
P122	2	26	0	0	2	0	4	0	0	0	5	0	0		1	1	1	1	1	1	1	3	2	0	3	6	1	27	1	1	0	0	0	0	0	1	0	0	6	42	7
P123	2	26	1	0	1	1	5	0	4	1	4	0	2	0	2	1	0	1	0	0	1	8	8	0	4	0	0	0	0	0	0	0	0	0	0	0	0	0	2	10	5
P124	2	31	1	0	1	1	5	0	3	1	4	0	3	0	2	1	0	1	0	0	1	3	2	0	2	0	1	1	1	1	0	0	1	0	0	0	0	0	4	20	5
P125	2	25	0	0	1	1	5	0	4	1	4	1	1	1	4	1	1	1	1	1	1	10	3	4	6	7	0	0	0	1	1	1	1	1	1	0	0	0	12	84	7
P126	2	22	1	0	1	1	4	0	0	0	2	0	0		2	1	0	1	0	0	0	20	7	20	14	11	1	1	1	0	0	0	0	0	0	0	0	0	1	2	2
P127	2	24	0	0	1	1	4	0	0	0	4	1	0		3	1	1	0	1	1	0	21	8	16	13	13	0	0	0	1	1	0	1	1	0	0	0	0	10	70	7
P128	2	27	0	0	1	1	5	0	0	0	4	1	2	2	2	1	1	0	0	1	0	22	6	20	12	14	1	0	0	1	1	0	1	1	0	1	1	0	6	42	7
P129	2	28	1	0	6	0	5	0	0	0	4	1	3	2	2	1	0	1	0	0	1	8	5	3	8	1	0	0	0	1	1	1	1	1	1	1	0	0	4	28	7
P130	2	28	0	1	1	1	5	0	4	1	4	1	0		1	1	0	1	0	0	1	9	1	0	3	6	0	0	0	0	0	0	0	0	0	0	0	0	2	14	7
P131	2	24	1	0	1	1	5	0	4	1	4	1	1	1	3	0	0	0	0	0	0	14	30	3	3	1	0	0	0	0	0	0	0	0	0	0	0	0	4	28	7
P132	2	32	1	0	1	1	6	1	0	0	5	1	1	1	2	0	0	0	0	0	0	5	3	2	6	3	0	0	0	0	0	0	0	0	0	0	0	0	4	20	5
P133	2	27	1	1	1	1	6	1	0	0	4	0	0		3	1	0	1	0	0	1	5	4	1	6	1	1	0	0	1	0	0	1	0	0	0	0	0	1	6	6
P134	2	23	1	0	1	1	5	0	0	0	2	0	0		1	0	0	0	0	0	0	26	6	20	12	10	0	0	0	0	0	0	0	0	0	0	0	0	2	10	5
P135	2	29	1	0	1	1	4	0	0	0	2	0	0		2	1	1	0	0	1	0	9	3	2	10	2	0	0	0	0	0	0	0	0	0	0	0	0	6	42	7
P136	2	33	1	0	1	1	5	0	0	0	4	0	1	1	2	1	0	1	0	0	1	1	2	0	2	0	0	0	0	1	1	0	1	1	0	0	0	0	1	7	7
P137	2	28	0	0	1	1	6	1	3	1	3	0	1	1	2	1	0	1	0	0	1	4	1	0	1	0	0	0	0	0	0	0	0	0	0	0	0	0	1	3	3
P138	2	28	1	0	1	1	4	0	0	0	5	1	3	3	2	1	1	1	1	1	1	5	11	4	12	7	1	6	1	1	1	0	1	1	0	1	1	0	4	12	3
P139	2	33	1	0	1	1	4	0	0	0	6	1	1	1	3	0	0	0	0	0	0	25	8	28	18	1	0	0	0	0	0	0	0	0	0	0	0	0	2	2	1
P140	2	30	1	0	1	1	5	0	0	0	5	1	2	2	2	1	1	0	1	1	0	15	6	3	6	1	0	0	0	1	1	0	1	1	0	0	0	0	4	28	7
P141	2	28	1	0	1	1	5	0	0	0	4	0	3	2	3	0	0	0	0	0	0	20	3	0	4	0	0	0	0	0	0	0	0	0	0	0	0	0	2	2	1
P142	2	29	1	0	6	0	5	0	0	0	3	1	3	2	2	1	1	1	1	1	0	12	2	2	6	16	1	16	1	0	0	0	0	0	0	0	0	0	10	60	6
P143	2	27	0	0	1	1	5	0	1	1	4	0	2	2	2	1	1	1	1	1	0	3	2	0	4	6	1	28	1	0	0	0	0	0	0	0	0	0	2	14	7
P144	2	32	0	0	2	0	5	0	0	0	3	0	0		2	1	1	0	1	1	0	20	3	5	5	14	0	0	0	1	1	1	1	1	1	1	1	1	2	10	5
P145	2	32	1	0	1	1	6	1	3	1	4	1	1	1	2	1	1	1	1	1	1	2	3	0	2	0	1	0	0	1	1	0	1	1	0	1	0	0	4	16	4
P146	2	29	1	0	2	0	6	1	0	0	3	0	1	0	2	1	1	1	1	1	0	27	4	1	6	11	1	30	1	1	1	0	1	1	0	0	0	0	1	3	3
P147	2	30	1	1	7	0	4	0	0	0	4	1	3	3	2	1	1	0	1	1	0	30	6	15	30	16	0	0	0	1	1	0	1	1	0	1	0	0	4	16	4
P148	2	26	1	0	1	1	5	0	4	1	4	0	0		3	0	0	0	0	0	0	10	10	3	7	2	0	0	0	0	0	0	0	0	0	0	0	0	1	7	7
P149	2	29	1	0	1	1	5	0	0	0	4	0	0		1	1	1	1	1	1	0	30	10	29	15	19	1	5	1	1	0	0	0	0	0	1	0	0	2	14	7
P150	2	32	1	0	1	1	6	1	0	0	3	0	0		1	1	1	0	1	1	0	15	8	4	12	13	0	0	0	1	1	1	1	1	1	1	0	0	1	1	1
P151	2	34	1	0	1	1	6	1	0	0	4	0	0		4	0	0	0	0	0	0	19	3	13	7	5	0	0	0	0	0	0	0	0	0	0	0	0	3	15	5
P152	2	33	1	0	1	1	5	0	0	0	4	1	5	4	3	1	1	0	1	1	0	15	4	3	15	7	0	0	0	1	1	0	1	1	0	0	0	0	6	42	7
P153	2	28	1	0	1	1	5	0	0	0	3	0	1	0	2	1	0	1	0	0	1	15	7	7	9	3	0	0	0	1	1	0	1	1	0	0	0	0	9	27	3
P154	2	30	1	0	1	1	6	1	3	1	4	1	3	3	2	0	0	0	0	0	0	20	3	1	6	7	0	0	0	0	0	0	0	0	0	0	0	0	13	26	2
P155	2	30	1	0	1	1	5	0	1	1	2	1	3	3	3	1	1	1	1	1	1	5	2	0	4	9	0	0	0	1	1	0	1	1	0	0	0	0	4	28	7
P156	2	34	1	0	1	1	5	0	0	0	5	1	6	2	2	1	0	1	0	0	1	2	3	0	3	3	0	0	0	0	0	0	0	0	0	0	0	0	2	4	2
P157	2	25	1	0	1	1	5	0	3	1	2	0	0		3	1	0	1	0	0	1	11	3	4	5	1	0	0	0	0	0	0	0	0	0	0	0	0	3	3	1
P158	2	29	1	0	1	1	5	0	3	1	1	1	2	2	3	1	0	1	0	0	1	7	2	0	2	0	0	0	0	1	0	0	1	0	0	0	0	0	2	14	7
P159	2	27	1	0	1	1	5	0	0	0	5	1	1	1	3	1	0	1	0	0	1	15	2	2	9	0	0	0	0	0	0	0	0	0	0	0	0	0	2	4	2
P160	2	30	1	0	1	1	4	0	0	0	4	0	0		2	0	0	0	0	0	0	8	3	1	6	1	0	0	0	0	0	0	0	0	0	0	0	0	4	28	7
P161	2	34	1	0	1	1	6	1	4	1	4	0	0		2	1	1	0	1	0	0	12	16	12	24	12	0	0	0	1	0	0	1	0	0	1	0	0	4	28	7
P162	2	27	1	0	1	1	5	0	0	0	5	1	2	2	3	0	0	0	0	0	0	13	5	3	6	3	0	0	0	1	1	1	1	1	1	0	0	0	3	9	3
P163	2	22	1	0	1	1	4	0	0	0	4	0	0		2	0	0	0	0	0	0	15	6	7	17	15	0	0	0	1	1	1	0	0	0	1	1	1	5	35	7
P164	2	22	1	1	1	1	5	0	3	1	4	1	1	1	1	1	1	1	0	1	0	10	8	10	10	11	1	1	1	0	0	0	0	0	0	0	0	0	4	12	3
P165	2	28	1	0	1	1	4	0	0	0	5	1	4	4	2	1	1	0	1	1	0	20	4	2	6	6	0	0	0	1	1	0	1	1	0	1	1	0	2	14	7
P166	2	28	0	1	1	1	5	0	3	1	4	0	1	1	4	1	1	1	1	1	0	5	7	5	8	8	1	1	1	1	1	1	1	1	1	0	0	0	3	21	7
P167	2	32	1	0	1	1	6	1	0	0	8	1	2	2	2	0	0	0	0	0	0	7	6	4	10	16	0	0	0	0	0	0	0	0	0	0	0	0	3	9	3
P168	2	19	1	0	1	1	4	0	0	0	2	0	2	2	2	1	1	1	1	1	1	3	4	1	4	5	1	30	1	1	1	1	1	1	1	0	0	0	3	15	5
P169	2	27	0	0	1	1	6	1	0	0	5	1	2	2	4	1	1	0	1	1	0	6	3	2	11	8	0	0	0	1	1	1	1	1	1	0	0	0	2	8	4
P170	2	31	1	0	1	1	5	0	0	0	3	0	2	0	4	1	1	1	1	1	1	14	4	0	4	1	0	0	0	1	1	0	1	1	0	0	0	0	3	9	3
P171	2	26	1	0	1	1	5	0	1	1	3	0	0		4	1	1	0	0	1	0	13	4	4	10	7	1	0	0	0	0	0	0	0	0	0	0	0	1	4	4
P172	2	26	1	0	2	0	4	0	0	0	4	0	3	0	3	1	1	0	1	1	0	30	5	30	14	20	0	0	0	1	1	0	1	1	0	1	1	0	11	77	7
P173	2	29	1	0	1	1	4	0	0	0	4	0	3	3	2	1	1	1	1	1	0	6	4	3	11	4	1	30	1	1	0	0	1	0	0	0	0	0	3	3	1
P174	2	30	1	0	1	1	6	1	0	0	5	1	1	1	2	1	1	0	1	0	0	18	6	10	15	22	0	0	0	0	0	0	0	0	0	0	0	0	3	9	3
P175	2	33	1	0	1	1	5	0	0	0	5	1	0		1	1	0	1	0	0	1	3	4	1	6	0	0	0	0	0	0	0	0	0	0	0	0	0	1	2	2
P176	2	31	1	0	1	1	5	0	3	1	5	1	2	2	2	1	1	0	1	1	0	2	6	2	16	13	0	0	0	1	1	1	1	1	1	0	0	0	10	30	3
P177	2	29	1	0	1	1	5	0	3	1	5	1	2	2	4	0	0	0	0	0	0	20	3	3	5	2	0	0	0	1	1	1	1	1	1	0	0	0	2	14	7
P178	2	25	1	0	1	1	6	1	0	0	5	0	0		4	1	1	0	1	1	0	3	8	6	14	18	0	0	0	1	1	1	1	1	1	1	1	1	1	3	3
P179	2	29	1	0	1	1	5	0	0	0	4	1	2	2	2	1	1	0	0	1	0	15	5	2	30	14	0	0	0	0	0	0	0	0	0	0	0	0	4	28	7
P180	2	32	1	0	1	1	6	1	0	0	6	1	2	1	1	1	1	1	1	1	0	29	6	14	12	8	1	15	1	1	1	0	1	1	0	0	0	0	1	1	1
P181	2	31	0	0	1	1	5	0	4	1	4	0	0		4	1	0	1	0	0	1	2	3	1	4	0	0	0	0	1	1	1	1	1	1	0	0	0	3	6	2
P182	2	24	1	0	1	1	5	0	0	0	5	1	0		2	0	0	0	0	0	0	0				0	0	0	0	0	0	0	0	0	0	0	0	0	4	28	7
P183	2	30	1	0	1	1	4	0	0	0	5	1	2	2	2	1	0	1	0	0	0	12	12	12	16	10	1	15	1	0	0	0	0	0	0	0	0	0	5	20	4
P184	2	23	1	0	1	1	4	0	0	0	4	0	2	1	2	1	0	1	0	0	1	20	2	2	6	5	0	0	0	0	0	0	0	0	0	0	0	0	1	1	1
P185	2	33	1	0	1	1	4	0	0	0	4	1	2	2	2	1	0	1	0	0	1	5	6	3	12	0	0	0	0	0	0	0	0	0	0	0	0	0	1	1	1
P186	2	23	0	0	1	1	5	0	3	1	2	0	0		3	1	1	1	1	1	1	0				0	0	0	0	1	1	1	1	1	1	0	0	0	5	10	2
P187	2	34	1	0	1	1	5	0	0	0	4	0	0		2	1	0	1	0	0	0	10	25	4	8	5	1	2	1	1	0	0	1	0	0	0	0	0	1	2	2
P188	2	31	1	0	6	0	6	1	0	0	5	1	1	1	3	1	0	1	0	0	1	7	2	0	3	0	0	0	0	1	0	0	1	0	0	0	0	0	1	5	5
P189	2	32	1	0	2	0	4	0	0	0	6	0	0		2	1	1	1	0	1	0	20	8	10	25	19	1	1	1	0	0	0	0	0	0	0	0	0	2	14	7
P190	2	22	1	0	1	1	4	0	0	0	6	0	0		3	1	1	0	1	1	0	25	4	6	15	10	0	0	0	1	1	1	1	1	1	0	0	0	2	6	3
P191	2	29	1	0	1	1	5	0	4	1	3	0	0		2	1	0	1	0	0	0	29	4	5	6	3	1	29	1	1	1	0	1	1	0	1	1	0	2	8	4
P192	2	30	1	1	6	0	5	0	0	0	3	0	4	4	2	1	1	1	0	1	1	1	2	0	4	0	0	0	0	1	0	0	1	0	0	1	0	0	3	15	5
P193	2	27	1	0	1	1	4	0	0	0	4	0	0		2	1	1	0	0	1	0	22	7	22	24	10	0	0	0	1	1	1	1	1	1	0	0	0	3	9	3
P194	2	30	1	0	1	1	5	0	3	1	6	1	0		2	1	1	0	1	1	0	30	6	27	27	23	0	0	0	1	1	1	1	1	1	1	1	1	2	2	1
P195	2	32	1	0	5	0	5	0	0	0	4	1	0		2	0	0	0	0	0	0	15	5	5	15	13	0	0	0	1	0	0	1	0	0	0	0	0	2	10	5
P196	2	27	0	0	1	1	6	1	0	0	5	1	1	1	1	1	0	1	0	0	1	2	1	0	1	3	0	0	0	1	0	0	1	0	0	0	0	0	1	2	2
P197	2	24	1	0	1	1	5	0	0	0	5	0	0		1	1	1	0	1	1	0	27	4	10	12	17	0	0	0	0	0	0	0	0	0	0	0	0	5	35	7
P198	2	27	1	0	1	1	5	0	1	1	4	0	2	2	2	1	0	1	0	0	0	20	1	2	7	1	1	1	1	1	0	0	1	0	0	1	0	0	3	21	7
P199	2	26	1	0	1	1	5	0	1	1	1	0	1	1	4	0	0	0	0	0	0	4	12	4	12	6	1	0	0	0	0	0	0	0	0	0	0	0	2	12	6
P200	2	24	1	0	1	1	5	0	0	0	4	0	0		3	1	1	1	0	1	0	10	4	1	5	6	1	1	1	0	0	0	0	0	0	0	0	0	3	3	1
P201	2	31	1	0	1	1	5	0	0	0	4	1	2	2	2	1	1	0	1	1	0	23	7	18	20	16	0	0	0	1	1	0	1	1	0	0	0	0	1	2	2
P202	2	30	1	0	6	0	5	0	0	0	4	0	4	3	2	1	1	1	1	1	1	2	4	2	8	1	0	0	0	1	1	0	1	1	0	0	0	0	3	21	7
P203	2	23	0	0	1	1	5	0	1	1	4	1	2	2	2	1	0	1	0	0	0	6	7	6	8	3	1	1	1	0	0	0	0	0	0	0	0	0	3	21	7
P204	2	26	1	0	1	1	4	0	0	0	4	0	1	1	3	0	0	0	0	0	0	10	3	3	10	8	0	0	0	0	0	0	0	0	0	0	0	0	3	21	7
P205	2	25	1	0	1	1	4	0	0	0	5	1	3	2	1	1	0	1	0	0	1	4	3	0	3	5	0	0	0	0	0	0	0	0	0	0	0	0	1	2	2
P206	2	34	1	0	1	1	5	0	0	0	5	1	4	3	3	0	0	0	0	0	0	25	5	5	13	2	0	0	0	0	0	0	0	0	0	0	0	0	2	6	3
P207	2	32	1	1	1	1	5	0	0	0	3	1	6	6	1	1	1	0	1	1	0	5	8	2	10	20	0	0	0	1	1	0	1	1	0	1	0	0	2	12	6
P208	2	30	1	0	1	1	5	0	4	1	3	0	0		3	1	1	0	0	1	0	12	4	8	20	16	0	0	0	1	1	0	1	1	0	1	1	0	8	40	5
P209	2	33	1	0	1	1	5	0	0	0	2	0	2	2	4	1	1	0	1	1	0	10	2	2	12	3	0	0	0	0	0	0	0	0	0	0	0	0	3	21	7
P210	2	30	1	0	1	1	6	1	0	0	5	0	2	2	4	1	0	1	0	0	0	20	5	20	12	5	1	2	1	0	0	0	0	0	0	0	0	0	2	14	7
P211	2	26	1	0	1	1	5	0	1	1	4	1	0		3	1	0	1	0	0	0	30	4	5	7	5	1	30	1	0	0	0	0	0	0	0	0	0	1	7	7
P212	2	26	1	0	1	1	5	0	3	1	2	0	2	0	3	1	0	1	0	0	0	15	5	4	8	6	1	30	1	1	0	0	1	0	0	1	0	0	5	25	5
P213	2	34	1	0	1	1	6	1	0	0	5	1	3	3	1	1	0	1	0	0	1	14	2	0	3	0	0	0	0	0	0	0	0	0	0	0	0	0	3	6	2
P214	2	32	1	0	1	1	5	0	0	0	5	0	0		1	1	0	1	0	0	1	20	1	2	6	0	0	0	0	0	0	0	0	0	0	0	0	0	2	12	6
P215	2	32	0	0	4	0	6	1	0	0	6	1	3	3	1	1	1	1	0	1	0	13	4	7	10	18	1	2	1	0	0	0	0	0	0	0	0	0	2	12	6
P216	2	29	1	0	1	1	5	0	1	1	3	0	0		4	1	1	0	1	1	0	4	4	0	4	4	0	0	0	1	1	0	1	1	0	1	1	0	3	21	7
P217	2	26	1	0	1	1	5	0	3	1	4	0	0		4	1	0	1	0	0	1	21	4	4	8	2	1	0	0	0	0	0	0	0	0	0	0	0	4	28	7
P218	2	28	1	0	1	1	3	0	0	0	2	0	1	0	2	1	1	1	1	1	0	15	10	15	24	21	1	1	1	1	0	0	1	0	0	0	0	0	1	2	2
P219	2	32	1	0	6	0	5	0	0	0	3	0	0		1	1	0	1	0	0	1	8	5	8	9	3	0	0	0	0	0	0	0	0	0	0	0	0	5	15	3
P220	2	27	1	0	1	1	5	0	0	0	3	1	2	2	2	1	1	1	1	1	0	15	12	15	18	5	1	4	1	1	1	0	1	1	0	0	0	0	2	6	3
P221	2	28	1	0	1	1	5	0	1	1	2	1	0		3	1	0	1	0	0	0	21	4	7	25	11	1	28	1	1	0	0	1	0	0	1	0	0	1	7	7
P222	2	25	1	0	1	1	6	1	4	1	5	1	1	1	2	1	1	0	1	0	0	17	7	13	15	24	0	0	0	0	0	0	0	0	0	0	0	0	2	6	3
P223	2	32	1	0	1	1	5	0	4	1	4	1	3	2	2	0	0	0	0	0	0	20	3	3	10	0	0	0	0	0	0	0	0	0	0	0	0	0	2	14	7
P224	2	24	1	0	1	1	5	0	3	1	4	0	0		2	0	0	0	0	0	0	8	3	2	8	3	0	0	0	0	0	0	0	0	0	0	0	0	2	4	2
P225	2	30	1	0	1	1	6	1	0	0	5	1	2	2	2	1	1	1	1	1	0	17	4	10	10	18	1	2	1	1	1	1	1	1	1	1	1	0	2	2	1
P226	2	23	1	0	1	1	5	0	0	0	4	0	0		2	1	1	1	0	1	0	10	5	3	7	3	1	3	1	1	0	0	1	0	0	0	0	0	9	18	2
P227	2	33	0	0	1	1	5	0	0	0	2	1	2	1	1	1	1	1	1	0	1	3	4	2	4	4	1	0	0	0	0	0	0	0	0	0	0	0	3	21	7
P228	2	25	1	0	2	0	4	0	0	0	2	0	1	0	2	1	1	1	1	1	0	20	3	7	6	9	1	30	1	0	0	0	0	0	0	0	0	0	2	2	1
P229	2	28	1	0	1	1	5	0	0	0	3	0	0		2	1	1	1	1	1	1	0				0	1	30	1	1	1	0	1	1	0	1	1	0	3	21	7
P230	2	30	1	0	1	1	5	0	0	0	4	1	2	2	3	0	0	0	0	0	0	6	3	1	8	0	0	0	0	0	0	0	0	0	0	0	0	0	3	21	7
P231	2	29	1	0	1	1	6	1	0	0	5	1	2	2	4	1	1	1	0	1	1	20	3	8	10	2	0	0	0	0	0	0	0	0	0	0	0	0	1	7	7
P232	2	32	1	0	1	1	5	0	0	0	3	0	2	0	2	1	1	0	1	1	0	21	6	3	12	9	0	0	0	1	1	1	1	1	1	1	1	1	1	7	7
P233	2	26	1	0	1	1	5	0	4	1	3	0	0		3	0	0	0	0	0	0	7	3	2	8	4	0	0	0	0	0	0	0	0	0	0	0	0	1	1	1
P234	2	34	0	0	2	0	5	0	3	1	1	0	1	1	1	1	1	0	1	1	0	6	3	1	4	6	0	0	0	0	0	0	0	0	0	0	0	0	3	21	7
P235	2	33	1	0	1	1	5	0	0	0	5	1	2	2	3	0	0	0	0	0	0	10	5	6	20	5	1	0	0	0	0	0	0	0	0	0	0	0	1	1	1
P236	2	32	1	0	1	1	6	1	0	0	4	1	0		2	1	1	0	0	1	0	0				0	0	0	0	1	1	0	1	1	0	0	0	0	7	7	1
P237	2	34	1	0	1	1	5	0	2	1	4	0	0		2	1	1	1	1	1	1	8	1	0	4	0	0	0	0	1	1	1	1	1	1	0	0	0	1	3	3
P238	2	30	1	0	1	1	5	0	1	1	4	0	0		2	0	0	0	0	0	0	10	6	10	6	7	0	0	0	0	0	0	0	0	0	0	0	0	2	14	7
P239	2	24	0	0	1	1	4	0	0	0	3	1	2	1	4	1	1	0	1	1	0	20	2	3	9	15	0	0	0	1	0	0	1	0	0	0	0	0	2	6	3
P240	2	30	1	0	1	1	6	1	0	0	4	1	2	2	2	1	1	0	1	0	0	3	5	2	8	9	0	0	0	1	1	1	1	1	1	0	0	0	1	6	6
P241	2	26	1	1	6	0	4	0	0	0	3	0	0		3	1	0	1	0	0	1	7	3	0	5	6	1	30	1	0	0	0	0	0	0	0	0	0	3	12	4
P242	2	31	1	1	1	1	4	0	3	1	5	1	0		2	0	0	0	0	0	0	9	5	6	10	18	0	0	0	1	0	0	0	0	0	1	0	0	6	42	7
P243	2	27	1	0	1	1	5	0	0	0	2	0	1	1	2	1	1	0	0	1	0	26	9	18	30	15	1	0	0	0	0	0	0	0	0	0	0	0	4	28	7
P244	2	27	1	0	1	1	4	0	0	0	4	0	1	0	2	0	0	0	0	0	0	15	2	1	6	1	0	0	0	0	0	0	0	0	0	0	0	0	1	2	2
P245	2	27	1	0	2	0	6	1	3	1	4	1	2	2	2	1	1	0	1	1	0	17	3	0	4	7	0	0	0	1	1	0	1	1	0	0	0	0	3	21	7
P246	2	27	0	0	1	1	5	0	0	0	3	0	1	1	1	1	0	1	0	0	1	2	2	0	2	0	0	0	0	0	0	0	0	0	0	0	0	0	3	3	1
P247	2	30	1	0	1	1	4	0	0	0	4	1	2	2	2	1	1	0	0	1	0	30	4	4	24	8	0	0	0	1	0	0	1	0	0	0	0	0	1	3	3
P248	2	27	1	0	1	1	5	0	4	1	4	1	3	3	3	1	1	0	0	1	0	28	8	25	18	18	0	0	0	1	1	0	1	1	0	0	0	0	2	2	1
P249	2	28	1	0	1	1	5	0	0	0	5	1	5	5	4	1	0	1	0	0	1	10	2	3	7	4	0	0	0	0	0	0	0	0	0	0	0	0	4	8	2
P250	2	30	1	0	1	1	5	0	1	1	3	0	0		3	0	0	0	0	0	0	20	3	1	6	4	0	0	0	1	1	0	1	1	0	0	0	0	1	1	1
P251	2	32	1	0	6	0	5	0	1	1	4	0	4	4	2	0	0	0	0	0	0	15	12	15	16	7	1	0	0	0	0	0	0	0	0	0	0	0	2	2	1
P252	2	25	1	0	1	1	6	1	3	1	2	0	0		3	1	0	1	0	0	0	12	8	9	16	8	1	2	1	1	0	0	1	0	0	0	0	0	1	2	2
P253	2	26	1	0	1	1	6	1	0	0	5	0	0		2	1	0	1	0	0	1	8	2	1	6	2	0	0	0	0	0	0	0	0	0	0	0	0	5	25	5
P254	2	27	1	0	2	0	5	0	0	0	6	1	2	2	2	1	1	0	0	1	0	15	4	6	11	21	0	0	0	1	0	0	1	0	0	0	0	0	5	10	2
P255	2	32	0	0	1	1	6	1	0	0	5	1	0		2	1	1	1	0	1	1	20	3	0	3	0	0	0	0	0	0	0	0	0	0	0	0	0	2	14	7
P256	2	25	1	0	1	1	4	0	0	0	4	1	2	2	2	1	1	0	0	1	0	15	4	3	10	8	0	0	0	1	1	0	1	1	0	1	0	0	6	42	7
P257	2	29	1	0	1	1	5	0	0	0	1	0	0		2	1	1	0	1	1	0	15	6	3	15	2	0	0	0	1	1	0	1	1	0	0	0	0	4	20	5
P258	2	31	1	0	1	1	5	0	0	0	4	1	0		2	1	0	1	0	0	1	2	5	3	2	1	0	0	0	0	0	0	0	0	0	0	0	0	20	80	4
P259	2	24	0	0	1	1	4	0	0	0	4	1	0		1	1	0	1	0	0	1	0				0	0	0	0	0	0	0	0	0	0	0	0	0	7	49	7
P260	2	34	1	0	1	1	6	1	0	0	4	1	2	2	3	1	1	1	0	1	1	1	3	0	3	2	0	0	0	1	0	0	1	0	0	0	0	0	2	6	3
P261	2	31	1	0	1	1	4	0	0	0	4	0	0		4	1	1	1	1	1	0	22	12	20	18	23	1	3	1	1	0	0	0	0	0	1	0	0	5	25	5
P262	2	22	1	0	2	0	5	0	0	0	3	0	0		2	1	1	0	1	1	0	15	3	2	7	7	0	0	0	0	0	0	0	0	0	0	0	0	2	4	2
P263	2	29	1	0	1	1	5	0	3	1	4	1	2	2	2	1	1	0	0	1	0	12	18	11	18	24	0	0	0	1	1	0	1	1	0	0	0	0	9	63	7
P264	2	23	1	1	6	0	5	0	4	1	4	1	0		2	0	0	0	0	0	0	30	6	15	14	11	0	0	0	0	0	0	0	0	0	0	0	0	4	28	7
P265	2	33	1	0	1	1	4	0	0	0	4	1	3	3	2	1	1	0	1	1	0	22	3	10	10	17	0	0	0	0	0	0	0	0	0	0	0	0	3	15	5
P266	2	27	1	0	1	1	5	0	0	0	4	1	0		4	0	0	0	0	0	0	15	3	2	6	8	1	0	0	1	0	0	1	0	0	0	0	0	6	30	5
P267	2	23	1	0	1	1	4	0	0	0	4	0	0		2	1	1	0	1	1	0	12	7	6	15	12	0	0	0	1	1	0	1	1	0	0	0	0	4	20	5
P268	2	26	1	0	1	1	4	0	0	0	4	1	3	3	2	1	1	1	1	1	0	27	6	27	15	0	1	2	1	1	1	0	1	1	0	0	0	0	24	168	7
P269	2	30	1	0	1	1	5	0	2	1	4	1	0		2	1	0	1	0	0	0	5	5	1	8	4	1	26	1	1	1	1	1	1	1	0	0	0	4	20	5
P270	2	23	1	1	1	1	4	0	0	0	1	0	0		2	1	1	0	1	1	0	20	3	2	10	13	0	0	0	1	0	0	1	0	0	0	0	0	8	56	7
P271	2	27	1	0	1	1	5	0	0	0	4	0	0		2	1	1	0	1	1	0	6	10	6	15	21	1	0	0	1	1	0	1	1	0	0	0	0	2	12	6
P272	2	33	1	0	1	1	5	0	0	0	4	0	0		1	1	1	1	1	1	0	30	9	30	15	19	1	12	1	1	1	1	1	1	1	1	1	1	5	20	4
P273	2	31	1	0	1	1	5	0	0	0	1	0	0		2	0	0	0	0	0	0	8	13	5	7	3	0	0	0	1	1	0	1	0	0	1	1	0	9	18	2
P274	2	28	1	0	1	1	5	0	0	0	6	1	1	1	3	1	0	1	0	0	1	0				0	1	30	1	0	0	0	0	0	0	0	0	0	24	168	7
P275	2	24	0	0	1	1	5	0	1	1	4	1	4	2	2	0	0	0	0	0	0	15	3	5	6	5	0	0	0	0	0	0	0	0	0	0	0	0	2	4	2
P276	2	28	1	0	1	1	5	0	0	0	4	0	0		2	0	0	0	0	0	0	22	6	22	8	0	0	0	0	0	0	0	0	0	0	0	0	0	1	2	2
P277	2	28	0	0	1	1	6	1	4	1	4	1	1	1	2	1	0	1	0	0	1	2	3	0	3	0	0	0	0	0	0	0	0	0	0	0	0	0	1	7	7
P278	2	29	1	0	6	0	6	1	1	1	5	1	1	1	2	0	0	0	0	0	0	10	5	5	10	24	0	0	0	0	0	0	0	0	0	0	0	0	3	21	7
P279	2	26	1	0	1	1	5	0	1	1	4	1	1	1	2	0	0	0	0	0	0	3	2	0	4	4	1	0	0	1	1	0	1	1	0	1	1	0	2	10	5
P280	2	27	1	0	1	1	5	0	0	0	3	0	3	3	1	1	1	0	1	1	0	22	5	22	6	6	0	0	0	0	0	0	0	0	0	0	0	0	3	21	7
P281	2	29	1	0	1	1	5	0	1	1	5	1	0		2	0	0	0	0	0	0	20	2	5	10	16	0	0	0	0	0	0	0	0	0	0	0	0	3	21	7
P282	2	26	1	1	1	1	5	0	2	1	4	0	0		3	0	0	0	0	0	0	0				0	1	0	0	0	0	0	0	0	0	0	0	0	4	28	7
P283	2	32	1	0	1	1	5	0	0	0	4	0	0		4	1	1	1	1	0	0	10	3	1	12	7	1	4	1	1	0	0	1	0	0	0	0	0	4	20	5
P284	2	32	1	0	1	1	6	1	0	0	6	0	0		4	1	1	0	0	1	0	28	4	14	10	15	1	0	0	0	0	0	0	0	0	0	0	0	2	2	1
P285	2	27	1	0	1	1	6	1	0	0	4	0	0		2	0	0	0	0	0	0	5	10	10	20	9	0	0	0	1	1	0	1	1	0	0	0	0	9	54	6
P286	2	32	1	0	6	0	5	0	0	0	5	1	2	2	2	1	0	1	0	0	1	6	4	1	4	3	0	0	0	0	0	0	0	0	0	0	0	0	1	5	5
P287	2	32	1	0	1	1	5	0	0	0	5	0	0		2	0	0	0	0	0	0	25	5	6	20	12	1	0	0	0	0	0	0	0	0	0	0	0	1	7	7
P288	2	25	1	0	1	1	5	0	1	1	4	1	1	1	2	1	1	1	1	1	0	25	4	8	14	10	1	30	1	1	1	0	1	1	0	0	0	0	2	4	2
P289	2	23	1	0	1	1	4	0	0	0	3	0	0		2	1	1	1	1	1	0	20	8	14	11	8	1	30	1	1	1	0	1	1	0	0	0	0	20	140	7
P290	2	29	1	0	1	1	5	0	0	0	4	1	1	1	3	1	1	0	1	1	0	12	3	2	7	9	0	0	0	1	0	0	1	0	0	0	0	0	2	6	3
P291	2	30	1	0	1	1	6	1	0	0	5	0	0		2	0	0	0	0	0	0	20	6	15	12	14	0	0	0	0	0	0	0	0	0	0	0	0	3	9	3
P292	2	34	0	0	2	0	5	0	0	0	5	1	3	3	2	1	1	1	1	1	1	4	4	4	6	2	0	0	0	1	1	1	1	1	1	0	0	0	18	126	7
P293	2	26	1	0	1	1	6	1	1	1	4	1	3	3	2	1	1	1	0	1	1	1	1	0	1	0	1	30	1	1	1	1	1	1	1	0	0	0	3	21	7
P294	2	30	1	0	1	1	6	1	3	1	4	0	0		2	0	0	0	0	0	0	4	2	2	5	4	0	0	0	0	0	0	0	0	0	0	0	0	2	12	6
P295	2	28	1	0	1	1	6	1	0	0	5	0	1	0	2	1	0	1	0	0	1	11	4	2	7	2	0	0	0	0	0	0	0	0	0	0	0	0	4	24	6
P296	2	28	1	0	1	1	5	0	3	1	3	1	0		3	1	1	0	1	1	0	10	4	0	5	18	0	0	0	1	1	0	1	1	0	0	0	0	3	21	7
P297	2	22	1	0	6	0	5	0	1	1	4	0	0		4	1	1	0	1	1	0	15	6	10	20	22	0	0	0	0	0	0	0	0	0	0	0	0	2	4	2
P298	2	33	1	0	1	1	5	0	0	0	5	0	2	0	1	0	0	0	0	0	0	15	2	2	16	2	0	0	0	0	0	0	0	0	0	0	0	0	3	12	4
P299	2	33	0	0	1	1	6	1	0	0	4	0	2	2	4	1	1	1	1	1	0	20	4	4	6	17	1	1	1	1	1	1	1	1	1	1	1	1	2	14	7
P300	2	31	1	0	1	1	5	0	0	0	5	1	2	2	3	0	0	0	0	0	0	20	3	1	6	1	0	0	0	0	0	0	0	0	0	0	0	0	2	14	7
P301	2	24	1	0	1	1	4	0	0	0	5	1	2	2	3	0	0	0	0	0	0	28	1	5	12	11	0	0	0	0	0	0	0	0	0	0	0	0	1	7	7
P302	2	25	1	0	1	1	4	0	0	0	3	1	2	2	3	0	0	0	0	0	0	8	3	2	12	6	0	0	0	0	0	0	0	0	0	0	0	0	2	4	2
P303	2	31	0	0	1	1	6	1	1	1	4	0	0		2	1	1	0	1	1	0	0				0	0	0	0	1	1	1	1	1	1	0	0	0	4	28	7
P304	2	32	1	0	1	1	6	1	0	0	5	0	0		3	0	0	0	0	0	0	25	3	5	10	8	0	0	0	0	0	0	0	0	0	0	0	0	3	21	7
P305	2	28	1	0	1	1	5	0	1	1	3	1	0		2	1	0	1	0	0	0	16	3	2	6	4	1	28	1	1	1	1	1	1	1	0	0	0	1	6	6
P306	2	28	1	0	3	0	5	0	0	0	4	0	0		3	1	1	0	1	1	0	4	2	0	2	13	0	0	0	1	0	0	1	0	0	1	0	0	6	42	7
P307	2	24	1	0	1	1	4	0	0	0	4	1	0		2	1	0	1	0	0	1	4	4	4	6	2	0	0	0	0	0	0	0	0	0	0	0	0	4	12	3
P308	2	30	1	1	6	0	6	1	3	1	4	0	1	1	2	0	0	0	0	0	0	18	5	12	10	7	0	0	0	0	0	0	0	0	0	0	0	0	1	4	4
P309	2	31	1	1	1	1	5	0	0	0	4	0	3	2	2	0	0	0	0	0	0	5	6	2	10	4	0	0	0	0	0	0	0	0	0	0	0	0	1	5	5
P310	2	27	1	0	1	1	5	0	0	0	4	0	0		2	1	1	1	0	1	0	11	4	1	8	2	1	16	1	1	1	0	1	1	0	0	0	0	1	3	3
P311	2	24	1	0	1	1	4	0	0	0	3	0	0		2	1	1	1	0	1	0	7	6	4	6	23	1	28	1	0	0	0	0	0	0	0	0	0	1	2	2
P312	2	32	1	0	1	1	6	1	0	0	4	0	0		4	1	1	1	0	1	1	2	2	0	2	2	0	0	0	1	0	0	1	0	0	0	0	0	1	7	7
P313	2	31	0	1	1	1	4	0	0	0	3	0	0		2	1	1	0	1	1	0	28	7	5	7	19	0	0	0	1	0	0	0	0	0	1	0	0	6	18	3
P314	2	28	1	0	1	1	5	0	0	0	4	1	0		4	0	0	0	0	0	0	13	13	6	14	10	0	0	0	1	1	0	1	1	0	0	0	0	3	21	7
P315	2	30	1	0	1	1	5	0	0	0	4	0	4	0	2	1	0	1	0	0	0	10	7	5	10	0	1	20	1	1	1	0	1	1	0	0	0	0	1	2	2
P316	2	28	1	0	1	1	6	1	0	0	4	1	3	3	2	1	0	1	0	0	1	5	5	1	15	3	0	0	0	0	0	0	0	0	0	0	0	0	1	6	6
P317	2	31	1	0	6	0	6	1	0	0	4	0	0		2	0	0	0	0	0	0	30	2	2	6	5	0	0	0	1	0	0	1	0	0	1	0	0	1	1	1
P318	2	31	1	0	1	1	5	0	0	0	4	0	2	0	2	0	0	0	0	0	0	3	2	0	3	0	0	0	0	1	0	0	1	0	0	0	0	0	2	12	6
P319	2	29	1	0	1	1	5	0	0	0	5	1	2	2	3	1	0	1	0	0	1	3	6	3	10	3	0	0	0	0	0	0	0	0	0	0	0	0	1	6	6
P320	2	26	1	0	1	1	5	0	0	0	5	0	0		2	0	0	0	0	0	0	9	3	1	7	17	0	0	0	0	0	0	0	0	0	0	0	0	5	30	6
P321	2	31	1	0	1	1	5	0	0	0	5	1	3	2	1	1	1	1	1	0	1	10	2	1	6	3	0	0	0	1	0	0	1	0	0	0	0	0	4	28	7
P322	2	32	1	0	1	1	5	0	4	1	4	1	2	2	1	1	0	1	0	0	1	8	4	2	7	4	0	0	0	0	0	0	0	0	0	0	0	0	2	4	2
P323	2	27	1	0	6	0	5	0	0	0	5	1	1	1	2	0	0	0	0	0	0	6	5	4	6	7	0	0	0	0	0	0	0	0	0	0	0	0	5	35	7
P324	2	33	1	0	1	1	5	0	0	0	5	1	2	2	3	1	0	1	0	0	1	5	2	0	2	0	0	0	0	0	0	0	0	0	0	0	0	0	2	14	7
P325	2	31	1	0	1	1	6	1	0	0	4	0	0		3	0	0	0	0	0	0	8	5	6	8	5	0	0	0	0	0	0	0	0	0	0	0	0	5	35	7
P326	2	34	1	0	1	1	5	0	0	0	5	0	3	1	2	1	1	0	1	1	0	4	7	4	7	15	0	0	0	1	1	0	1	1	0	0	0	0	1	3	3
P327	2	34	1	0	1	1	5	0	0	0	5	1	2	1	4	1	1	1	1	1	0	8	5	3	7	5	1	25	1	1	1	0	1	1	0	0	0	0	6	42	7
P328	2	30	1	0	1	1	4	0	0	0	4	0	2	2	3	1	1	0	1	1	0	20	12	20	20	22	0	0	0	1	0	0	1	0	0	1	0	0	2	14	7
P329	2	27	1	0	1	1	5	0	2	1	3	1	1	1	3	1	1	1	1	1	0	25	5	25	10	16	1	1	1	1	1	0	1	1	0	0	0	0	1	1	1
P330	2	29	1	0	1	1	5	0	0	0	5	1	2	2	1	0	0	0	0	0	0	10	6	3	10	8	0	0	0	0	0	0	0	0	0	0	0	0	5	25	5
P331	2	27	1	0	1	1	6	1	0	0	6	0	0		2	0	0	0	0	0	0	30	4	7	10	1	0	0	0	1	1	0	0	0	0	1	1	0	4	20	5
P332	2	32	1	0	1	1	5	0	0	0	2	0	0		2	1	1	0	1	1	0	7	3	0	3	5	0	0	0	1	1	1	1	1	1	0	0	0	4	28	7
P333	2	26	1	0	1	1	5	0	0	0	5	0	0		2	1	1	1	0	1	0	10	3	1	7	4	1	25	1	1	0	0	0	0	0	1	0	0	4	24	6
P334	2	26	1	0	1	1	5	0	3	1	4	0	0		2	1	1	0	0	1	0	20	6	5	11	9	0	0	0	1	0	0	1	0	0	0	0	0	5	20	4
P335	2	25	1	0	1	1	5	0	0	0	4	1	2	2	2	1	1	1	1	1	0	29	7	29	13	15	1	25	1	1	1	1	1	1	1	0	0	0	4	12	3
P336	2	31	0	0	1	1	5	0	0	0	3	1	0		2	1	0	1	0	0	1	3	3	1	6	1	0	0	0	0	0	0	0	0	0	0	0	0	2	6	3
P337	2	24	1	0	1	1	5	0	3	1	3	0	0		3	1	0	1	0	0	1	6	2	0	3	4	0	0	0	0	0	0	0	0	0	0	0	0	3	21	7
P338	2	29	0	0	2	0	5	0	1	1	3	0	0		3	1	1	1	1	1	0	2	5	2	5	6	1	10	1	1	1	1	1	1	1	0	0	0	5	35	7
P339	2	34	0	0	6	0	5	0	0	0	2	0	2	2	2	1	1	1	1	1	1	6	4	5	5	2	0	0	0	1	0	0	1	0	0	0	0	0	5	25	5
P340	2	25	1	0	1	1	4	0	0	0	5	1	0		3	0	0	0	0	0	0	6	4	4	10	6	0	0	0	1	1	1	1	1	1	0	0	0	24	168	7
P341	2	26	1	0	1	1	5	0	1	1	4	1	1	1	3	1	1	1	1	1	1	14	2	2	4	7	0	0	0	1	1	1	1	1	1	0	0	0	3	9	3
P342	2	34	1	0	1	1	6	1	0	0	4	0	1	0	3	1	0	1	0	0	1	12	3	1	6	0	0	0	0	0	0	0	0	0	0	0	0	0	1	3	3
P343	2	25	1	0	1	1	4	0	0	0	4	1	4	4	3	1	1	0	1	1	0	20	2	3	12	11	0	0	0	1	1	1	1	1	1	1	1	0	1	7	7
P344	2	27	1	1	5	0	5	0	0	0	2	0	0		2	1	1	0	1	1	0	4	6	2	6	11	0	0	0	0	0	0	0	0	0	0	0	0	1	7	7
P345	2	32	1	0	1	1	5	0	0	0	5	1	3	3	4	1	1	0	1	1	0	25	6	15	15	9	0	0	0	1	1	1	1	1	1	1	1	0	6	6	1
P346	2	32	1	0	1	1	4	0	2	1	3	0	2	2	2	1	1	0	0	1	0	20	4	10	18	14	1	0	0	0	0	0	0	0	0	0	0	0	6	12	2
P347	2	27	0	0	1	1	4	0	0	0	2	0	0		2	1	1	0	1	1	0	12	4	11	7	12	1	0	0	1	1	1	1	1	1	1	1	1	1	2	2
P348	2	26	1	0	1	1	6	1	2	1	4	1	1	1	2	1	0	1	0	0	1	3	4	1	6	0	0	0	0	1	1	0	1	1	0	0	0	0	2	14	7
P349	2	33	1	0	1	1	6	1	0	0	5	1	1	1	4	1	1	0	1	1	0	0				0	0	0	0	0	0	0	0	0	0	0	0	0	1	5	5
P350	2	32	1	0	1	1	4	0	0	0	6	1	5	5	2	0	0	0	0	0	0	20	2	2	10	2	0	0	0	0	0	0	0	0	0	0	0	0	2	2	1
P351	2	26	1	0	1	1	5	0	1	1	4	1	0		3	1	1	0	0	1	0	20	6	15	22	13	1	0	0	0	0	0	0	0	0	0	0	0	5	35	7
P352	2	32	1	0	1	1	5	0	0	0	5	0	1	1	2	1	1	1	1	1	1	1	5	1	5	0	1	30	1	1	0	0	1	0	0	1	0	0	5	35	7
P353	2	30	0	0	1	1	5	0	1	1	4	1	2	2	2	1	0	1	0	0	1	3	3	1	4	1	0	0	0	1	1	1	1	1	1	0	0	0	2	14	7
P354	2	25	1	0	1	1	4	0	0	0	4	0	1	1	3	1	1	1	1	1	1	13	3	0	3	2	1	0	0	0	0	0	0	0	0	0	0	0	3	21	7
P355	2	28	1	0	1	1	5	0	0	0	3	0	0		2	1	0	1	0	0	1	3	4	1	6	0	0	0	0	1	1	0	1	1	0	0	0	0	20	140	7
P356	2	31	1	0	1	1	5	0	0	0	4	0	2	2	2	1	1	1	1	1	0	20	7	6	20	19	1	15	1	0	0	0	0	0	0	0	0	0	10	30	3
P357	2	34	1	0	1	1	6	1	3	1	4	1	2	2	2	1	1	0	1	1	0	30	6	15	15	18	1	0	0	1	1	1	1	1	1	0	0	0	3	21	7
P358	2	30	0	0	1	1	5	0	0	0	3	1	2	1	2	1	1	1	0	1	1	7	2	0	3	0	0	0	0	1	1	0	1	1	0	0	0	0	5	5	1
P359	2	31	1	0	1	1	5	0	0	0	5	0	0		2	0	0	0	0	0	0	6	2	2	12	19	0	0	0	1	0	0	1	0	0	0	0	0	1	7	7
P360	2	30	1	0	1	1	5	0	2	1	4	1	1	1	2	1	0	1	0	0	1	15	3	3	15	1	0	0	0	0	0	0	0	0	0	0	0	0	2	14	7
P361	2	27	1	1	1	1	6	1	0	0	5	1	0		4	1	1	0	1	0	0	10	7	7	8	24	0	0	0	0	0	0	0	0	0	0	0	0	3	6	2
P362	2	25	1	0	1	1	5	0	2	1	3	0	0		2	1	1	1	1	0	0	3	4	1	4	5	1	30	1	1	1	0	1	1	0	0	0	0	2	14	7
P363	2	27	1	0	1	1	5	0	0	0	4	1	4	4	2	1	0	1	0	0	1	3	2	0	3	0	0	0	0	0	0	0	0	0	0	0	0	0	1	2	2
P364	2	30	1	0	1	1	5	0	0	0	4	1	1	1	4	1	0	1	0	0	1	0				0	0	0	0	0	0	0	0	0	0	0	0	0	4	28	7
P365	2	29	1	0	1	1	5	0	0	0	6	1	2	2	3	0	0	0	0	0	0	30	5	8	10	12	0	0	0	1	0	0	1	0	0	0	0	0	4	28	7
P366	2	26	0	0	1	1	5	0	0	0	5	1	3	3	2	1	1	0	0	1	0	10	4	7	8	12	0	0	0	1	1	0	1	1	0	0	0	0	2	14	7
P367	2	26	1	0	1	1	6	1	4	1	4	1	1	0	3	1	1	0	1	1	0	22	4	14	12	22	0	0	0	1	1	0	1	1	0	1	1	0	5	5	1
P368	2	26	1	1	1	1	4	0	0	0	4	1	4	1	2	1	1	0	1	0	0	30	7	30	20	7	1	0	0	1	1	0	1	1	0	1	1	0	3	21	7
P369	2	28	1	0	1	1	5	0	0	0	3	1	0		2	1	1	0	1	1	0	15	8	15	20	2	0	0	0	1	1	0	1	1	0	0	0	0	2	14	7
P370	2	27	0	0	1	1	5	0	1	1	4	0	1	1	2	1	1	0	0	1	0	20	6	15	15	10	0	0	0	1	1	1	1	1	1	1	1	0	1	7	7
P371	2	29	1	0	1	1	5	0	3	1	3	1	2	2	3	1	0	1	0	0	1	5	4	1	6	1	0	0	0	0	0	0	0	0	0	0	0	0	1	5	5
P372	2	26	1	1	6	0	5	0	0	0	4	0	0		4	1	1	1	1	1	1	2	3	1	3	0	0	0	0	0	0	0	0	0	0	0	0	0	2	10	5
P373	2	23	1	0	2	0	4	0	0	0	3	1	1	1	2	1	0	1	0	0	1	2	5	2	5	1	0	0	0	1	1	0	1	1	0	0	0	0	4	16	4
P374	2	26	1	1	6	0	5	0	0	0	2	0	0		4	1	0	1	0	0	1	15	2	2	6	2	0	0	0	0	0	0	0	0	0	0	0	0	4	16	4
P375	2	25	1	0	1	1	4	0	0	0	2	0	0		2	1	0	1	0	0	0	20	3	4	14	3	1	4	1	0	0	0	0	0	0	0	0	0	4	8	2
P376	2	25	1	0	1	1	5	0	3	1	3	1	0		3	1	0	1	0	0	1	15	2	1	7	3	0	0	0	0	0	0	0	0	0	0	0	0	2	14	7
P377	2	24	1	1	1	1	5	0	1	1	2	0	1	1	3	1	0	1	0	0	1	10	3	1	6	3	0	0	0	0	0	0	0	0	0	0	0	0	8	56	7
P378	2	29	1	0	1	1	5	0	0	0	5	1	0		2	1	0	1	0	0	0	27	4	3	7	1	1	30	1	1	0	0	1	0	0	0	0	0	2	10	5
P379	2	32	1	1	1	1	4	0	0	0	4	1	6	6	2	1	1	1	1	1	1	0				0	1	29	1	1	1	0	1	1	0	1	0	0	1	3	3
P380	2	29	1	0	1	1	5	0	1	1	4	0	0		2	1	0	1	0	0	1	10	4	2	10	5	0	0	0	0	0	0	0	0	0	0	0	0	4	12	3
P381	2	34	1	0	1	1	5	0	0	0	5	0	0		4	1	0	1	0	0	0	25	4	7	15	2	1	7	1	1	0	0	0	0	0	1	0	0	3	21	7
P382	2	23	1	0	1	1	5	0	3	1	1	0	0		1	0	0	0	0	0	0	21	3	5	12	9	0	0	0	1	1	1	1	1	1	0	0	0	3	21	7
P383	2	34	1	0	1	1	4	0	0	0	4	0	3	0	2	1	1	0	1	1	0	17	8	17	30	18	0	0	0	1	1	1	1	1	1	0	0	0	8	32	4
P384	2	32	0	0	2	0	5	0	4	1	1	0	2	2	1	1	1	1	1	1	1	20	2	2	5	2	0	0	0	1	1	0	1	1	0	0	0	0	7	49	7
P385	2	24	0	1	1	1	5	0	1	1	4	0	0		3	1	0	1	0	0	1	4	3	1	4	4	1	6	1	1	1	1	1	1	1	0	0	0	4	28	7
P386	2	31	1	0	1	1	4	0	0	0	2	0	1	1	3	1	1	0	1	1	0	29	17	29	30	21	0	0	0	1	0	0	1	0	0	1	0	0	23	161	7
P387	2	34	1	0	1	1	5	0	0	0	5	1	3	3	4	1	1	0	1	1	0	1	6	1	6	13	0	0	0	1	1	0	1	1	0	0	0	0	3	15	5
P388	2	27	1	0	5	0	5	0	3	1	2	1	2	2	2	1	1	1	1	1	1	3	3	0	3	2	1	30	1	1	0	0	1	0	0	1	0	0	2	14	7
P389	2	26	1	0	1	1	5	0	1	1	4	1	1	1	2	1	0	1	0	0	1	8	5	4	6	0	1	5	1	0	0	0	0	0	0	0	0	0	2	6	3
P390	2	34	1	0	5	0	6	1	0	0	5	1	5	5	2	1	1	1	1	1	1	1	2	0	0	0	1	2	1	1	1	1	1	1	1	0	0	0	5	35	7
P391	2	29	1	0	1	1	4	0	0	0	1	0	0		2	1	1	0	1	1	0	0				0	0	0	0	1	1	1	1	1	1	1	1	0	1	4	4
P392	2	28	1	1	2	0	4	0	0	0	7	1	0		2	1	1	0	1	0	0	22	6	14	20	24	0	0	0	1	0	0	1	0	0	1	0	0	5	35	7
P393	2	29	1	0	1	1	6	1	0	0	6	1	0		2	1	1	1	0	1	1	5	3	1	6	5	1	0	0	1	1	0	1	1	0	0	0	0	2	8	4
P394	2	34	1	0	1	1	4	0	0	0	5	1	3	3	3	0	0	0	0	0	0	20	8	13	20	14	0	0	0	1	0	0	0	0	0	1	0	0	3	15	5
P395	2	30	1	0	1	1	5	0	4	1	4	1	1	1	2	1	0	1	0	0	1	10	1	1	5	0	0	0	0	1	0	0	1	0	0	0	0	0	2	14	7
P396	2	28	1	0	1	1	4	0	0	0	5	0	0		3	0	0	0	0	0	0	10	9	2	15	6	0	0	0	0	0	0	0	0	0	0	0	0	2	4	2
P397	2	20	1	1	6	0	5	0	1	1	1	1	0		2	1	1	1	0	1	1	3	2	3	7	3	1	1	1	1	1	0	1	1	0	0	0	0	3	3	1
P398	2	30	0	0	1	1	6	1	0	0	5	1	1	1	2	1	0	1	0	0	1	1	1	0	1	0	0	0	0	1	1	0	1	1	0	0	0	0	1	6	6
P399	2	34	1	1	6	0	4	0	0	0	4	1	3	3	2	0	0	0	0	0	0	2	7	2	10	10	0	0	0	0	0	0	0	0	0	0	0	0	3	6	2
P400	2	28	1	0	1	1	5	0	0	0	2	0	1	0	1	1	0	1	0	0	1	20	2	0	3	4	1	30	1	0	0	0	0	0	0	0	0	0	2	4	2
P401	2	34	1	0	1	1	5	0	0	0	4	0	3	4	3	1	1	1	1	1	0	29	8	29	17	23	1	1	1	1	1	0	1	1	0	0	0	0	5	35	7
P402	2	29	1	0	1	1	5	0	0	0	4	0	0		2	1	1	0	1	1	0	20	10	10	25	19	0	0	0	1	1	1	1	1	1	1	1	0	10	70	7
P403	2	22	1	0	2	0	4	0	0	0	4	1	3	3	2	1	1	0	0	1	0	30	5	6	15	7	0	0	0	1	1	0	1	1	0	0	0	0	3	15	5
P404	2	31	1	0	1	1	6	1	4	1	5	0	1	1	1	1	0	1	0	0	1	15	3	0	4	0	0	0	0	0	0	0	0	0	0	0	0	0	2	12	6
P405	2	28	1	0	3	0	4	0	1	1	1	0	0		1	0	0	0	0	0	0	2	3	0	3	2	0	0	0	0	0	0	0	0	0	0	0	0	3	9	3
P406	2	23	1	0	1	1	4	0	0	0	4	0	0		4	1	1	0	0	1	0	20	4	2	13	4	0	0	0	0	0	0	0	0	0	0	0	0	1	1	1
P407	2	31	1	0	1	1	5	0	1	1	5	1	1	1	3	0	0	0	0	0	0	3	5	3	6	5	0	0	0	1	1	0	0	0	0	1	1	0	2	6	3
P408	2	29	1	0	1	1	5	0	1	1	4	1	1	1	3	1	1	0	0	1	0	25	6	25	30	17	0	0	0	1	0	0	1	0	0	0	0	0	2	8	4
P409	2	32	1	0	1	1	5	0	0	0	4	1	2	1	1	1	1	0	1	1	0	3	3	1	3	12	0	0	0	1	1	0	1	1	0	0	0	0	5	25	5
P410	2	25	1	1	1	1	4	0	0	0	2	0	2	0	3	1	1	0	1	1	0	22	8	16	12	19	0	0	0	1	0	0	1	0	0	1	0	0	6	30	5
P411	2	26	1	0	6	0	4	0	0	0	2	1	1	1	3	1	0	1	0	0	0	30	2	1	2	24	1	1	1	1	1	0	1	1	0	1	1	0	5	5	1
P412	2	25	1	0	1	1	5	0	0	0	5	1	1	1	3	0	0	0	0	0	0	28	3	4	30	8	0	0	0	0	0	0	0	0	0	0	0	0	2	14	7
P413	2	30	1	0	1	1	6	1	0	0	4	1	2	2	2	0	0	0	0	0	0	10	4	1	5	5	0	0	0	1	0	0	1	0	0	1	0	0	3	21	7
P414	2	23	1	0	1	1	4	0	0	0	3	1	1	1	2	0	0	0	0	0	0	3	5	3	6	3	0	0	0	0	0	0	0	0	0	0	0	0	1	3	3
P415	2	32	0	0	6	0	6	1	4	1	4	0	2	2	2	0	0	0	0	0	0	10	4	6	6	6	0	0	0	0	0	0	0	0	0	0	0	0	2	4	2
P416	2	32	1	0	1	1	6	1	0	0	5	1	1	1	3	1	1	0	1	1	0	23	6	23	20	12	0	0	0	1	0	0	1	0	0	1	0	0	1	1	1
P417	2	28	0	0	2	0	5	0	3	1	2	0	0		2	1	1	0	0	1	0	15	4	5	7	11	0	0	0	1	1	1	1	1	1	1	1	1	2	14	7
P418	2	32	0	0	1	1	5	0	3	1	4	0	2	2	1	1	1	1	1	1	0	14	3	3	6	15	1	30	1	1	1	0	1	1	0	1	1	0	1	7	7
P419	2	29	1	0	1	1	4	0	0	0	2	0	1	0	2	1	1	1	1	1	0	18	5	7	10	13	1	6	1	1	1	0	1	1	0	0	0	0	23	115	5
P420	2	31	1	0	1	1	6	1	4	1	5	1	2	1	2	1	1	0	1	1	0	7	2	1	5	11	0	0	0	1	1	0	1	1	0	1	1	0	4	28	7
P421	2	31	0	0	1	1	6	1	3	1	5	1	0		4	1	1	0	0	1	0	18	6	9	12	24	0	0	0	0	0	0	0	0	0	0	0	0	1	2	2
P422	2	27	0	0	1	1	6	1	0	0	5	1	0		2	1	1	0	0	1	0	10	3	5	12	24	0	0	0	0	0	0	0	0	0	0	0	0	5	35	7
P423	2	30	0	1	1	1	5	0	4	1	4	0	0		2	1	0	1	0	0	0	15	3	1	7	11	1	4	1	0	0	0	0	0	0	0	0	0	3	21	7
P424	2	30	1	1	1	1	4	0	2	1	4	0	1	1	2	1	1	1	1	1	0	26	7	26	18	24	1	28	1	0	0	0	0	0	0	0	0	0	1	1	1
P425	2	31	1	0	1	1	6	1	0	0	4	1	0		3	0	0	0	0	0	0	1	8	1	8	0	0	0	0	0	0	0	0	0	0	0	0	0	2	10	5
P426	2	21	1	0	7	0	4	0	0	0	1	0	0		2	1	1	1	0	1	0	10	5	8	14	10	1	15	1	1	1	0	1	1	0	0	0	0	6	42	7
P427	2	32	1	0	1	1	5	0	0	0	5	1	5	3	3	1	1	1	1	1	0	0				0	1	5	1	1	1	1	1	1	1	1	1	0	7	49	7
P428	2	33	1	0	1	1	6	1	4	1	4	0	2	2	2	0	0	0	0	0	0	10	2	3	6	3	1	0	0	1	1	0	1	1	0	0	0	0	1	7	7
P429	2	29	1	0	1	1	6	1	0	0	4	1	0		3	0	0	0	0	0	0	15	7	11	22	24	0	0	0	0	0	0	0	0	0	0	0	0	3	6	2
P430	2	28	1	0	1	1	6	1	0	0	5	0	0		2	1	0	1	0	0	0	21	5	4	10	9	1	5	1	1	1	0	1	1	0	0	0	0	1	7	7
P431	2	30	1	0	2	0	5	0	0	0	4	0	3	1	2	1	0	1	0	0	1	16	3	0	3	2	1	30	1	1	0	0	1	0	0	0	0	0	2	14	7
P432	2	33	1	0	1	1	4	0	0	0	4	0	0		2	1	1	0	1	1	0	30	9	30	18	14	0	0	0	1	1	0	1	1	0	1	0	0	2	10	5
P433	2	29	1	0	1	1	5	0	2	1	4	1	2	2	2	0	0	0	0	0	0	30	5	5	16	1	0	0	0	1	0	0	1	0	0	0	0	0	3	21	7
P434	2	32	1	0	1	1	5	0	0	0	5	1	5	5	3	1	1	0	1	1	0	30	9	30	24	10	0	0	0	1	0	0	1	0	0	0	0	0	10	70	7
P435	2	28	0	0	1	1	6	1	4	1	4	1	1	1	2	1	0	1	0	0	1	3	2	0	2	0	0	0	0	1	1	1	1	1	1	0	0	0	1	7	7
P436	2	32	1	0	1	1	5	0	0	0	5	1	1	1	2	0	0	0	0	0	0	17	3	2	6	8	0	0	0	1	1	0	1	1	0	0	0	0	2	8	4
P437	2	30	1	0	1	1	6	1	0	0	4	1	2	2	2	1	0	1	0	0	1	30	3	1	5	1	0	0	0	0	0	0	0	0	0	0	0	0	2	4	2
P438	2	25	1	0	1	1	4	0	1	1	3	1	1	1	2	1	1	0	0	1	0	20	6	20	8	9	0	0	0	0	0	0	0	0	0	0	0	0	4	20	5
P439	2	29	1	0	1	1	5	0	0	0	4	0	0		2	0	0	0	0	0	0	2	9	2	10	8	0	0	0	1	0	0	1	0	0	0	0	0	2	10	5
P440	2	33	1	0	6	0	5	0	0	0	4	1	3	2	2	1	0	1	0	0	0	10	3	1	6	5	1	29	1	0	0	0	0	0	0	0	0	0	4	8	2
P441	2	24	1	0	1	1	4	0	0	0	3	0	1	1	2	1	1	0	1	1	0	10	6	10	8	11	0	0	0	0	0	0	0	0	0	0	0	0	6	42	7
P442	2	26	1	0	1	1	6	1	4	1	5	1	0		2	1	0	1	0	0	1	3	4	1	5	0	0	0	0	0	0	0	0	0	0	0	0	0	4	8	2
P443	2	26	1	0	6	0	5	0	4	1	4	1	5	4	2	1	1	1	1	1	0	20	4	8	11	7	1	5	1	1	1	1	1	1	1	1	1	0	2	6	3
P444	2	28	1	0	1	1	5	0	0	0	3	0	1	1	2	1	1	0	1	1	0	30	7	30	18	18	1	0	0	1	1	0	1	1	0	1	1	0	2	6	3
P445	2	26	1	0	1	1	5	0	0	0	4	0	0		3	0	0	0	0	0	0	4	9	4	19	8	0	0	0	0	0	0	0	0	0	0	0	0	3	3	1
P446	2	28	1	0	1	1	4	0	0	0	2	0	1	0	3	1	1	0	1	1	0	4	4	3	6	5	0	0	0	1	1	0	1	1	0	0	0	0	2	14	7
P447	2	34	1	0	1	1	5	0	0	0	4	1	2	2	1	1	1	1	0	1	1	14	3	4	2	1	0	0	0	1	1	1	1	1	1	0	0	0	2	8	4
P448	2	34	1	0	1	1	6	1	0	0	5	0	2	2	2	1	1	0	1	1	0	10	10	8	24	15	0	0	0	1	1	1	1	1	1	0	0	0	1	7	7
P449	2	25	1	0	1	1	4	0	0	0	4	0	1	0	2	1	1	0	1	1	0	10	12	10	12	18	0	0	0	1	0	0	1	0	0	0	0	0	1	2	2
P450	2	29	1	0	1	1	6	1	3	1	1	0	0		1	1	1	0	0	1	0	20	1	1	10	6	1	0	0	0	0	0	0	0	0	0	0	0	2	2	1
P451	2	28	1	1	1	1	5	0	1	1	5	1	0		2	0	0	0	0	0	0	26	5	11	9	3	0	0	0	0	0	0	0	0	0	0	0	0	5	35	7
P452	2	26	0	1	6	0	5	0	0	0	4	1	1	1	2	1	1	0	1	1	0	23	5	22	7	20	0	0	0	1	1	1	1	1	1	0	0	0	5	15	3
P453	2	23	0	0	1	1	5	0	0	0	5	1	4	2	2	1	1	0	1	1	0	0				0	0	0	0	0	0	0	0	0	0	0	0	0	10	70	7
P454	2	22	1	0	1	1	4	0	0	0	1	0	0		4	0	0	0	0	0	0	8	13	8	18	7	0	0	0	1	1	0	1	1	0	1	1	0	3	12	4
P455	2	23	1	0	1	1	5	0	1	1	3	0	0		2	0	0	0	0	0	0	7	3	1	8	2	0	0	0	0	0	0	0	0	0	0	0	0	3	12	4
P456	2	31	0	0	1	1	5	0	1	1	3	1	4	3	1	1	0	1	0	0	1	2	1	0	2	3	0	0	0	1	1	0	1	1	0	0	0	0	3	15	5
P457	2	26	1	0	1	1	4	0	0	0	4	0	0		2	1	1	0	1	1	0	10	4	4	4	21	0	0	0	1	1	0	1	1	0	1	1	0	6	42	7
P458	2	31	1	0	5	0	6	1	0	0	6	0	0		2	0	0	0	0	0	0	4	5	1	7	2	0	0	0	0	0	0	0	0	0	0	0	0	2	10	5
P459	2	28	1	0	1	1	4	0	0	0	3	0	1	1	2	1	1	0	0	1	0	3	7	3	11	1	1	0	0	1	1	1	1	1	1	0	0	0	4	20	5
P460	2	32	1	0	1	1	6	1	0	0	4	1	1	1	2	1	1	1	1	1	1	8	2	1	6	6	0	0	0	1	1	0	1	1	0	0	0	0	6	18	3
P461	2	31	1	0	1	1	6	1	0	0	3	0	0		2	1	0	1	0	0	1	10	4	2	8	1	0	0	0	0	0	0	0	0	0	0	0	0	3	6	2
P462	2	33	0	0	1	1	4	0	0	0	5	1	2	2	2	1	1	1	1	1	1	1	1	0	1	0	0	0	0	1	1	0	1	1	0	0	0	0	4	28	7
P463	2	30	1	0	1	1	6	1	0	0	4	0	3	0	3	1	1	1	1	1	0	1	10	1	20	15	1	30	1	1	1	1	1	1	1	0	0	0	8	56	7
P464	2	32	1	0	1	1	5	0	0	0	5	1	2	2	2	1	1	0	0	1	0	14	10	14	30	16	0	0	0	1	0	0	1	0	0	0	0	0	2	8	4
P465	2	30	1	0	1	1	5	0	0	0	6	1	1	0	2	1	1	1	1	0	0	30	4	12	10	11	1	25	1	1	0	0	1	0	0	1	0	0	3	21	7
P466	2	28	1	1	1	1	4	0	0	0	4	0	1	0	2	0	0	0	0	0	0	10	10	15	15	1	0	0	0	1	1	1	1	1	1	0	0	0	1	2	2
P467	2	28	0	0	1	1	5	0	3	1	3	0	1	1	2	1	1	0	1	1	0	5	6	3	9	10	0	0	0	1	1	1	1	1	1	0	0	0	3	12	4
P468	2	30	1	0	1	1	5	0	3	1	2	0	0		2	1	1	1	1	1	1	1	2	0	2	0	1	30	1	0	0	0	0	0	0	0	0	0	1	2	2
P469	2	26	1	0	1	1	3	0	2	1	1	0	0		3	1	1	1	0	1	0	3	3	1	5	4	1	1	1	0	0	0	0	0	0	0	0	0	5	20	4
P470	2	32	1	0	1	1	6	1	4	1	5	1	4	4	2	1	0	1	0	0	1	2	1	0	1	0	0	0	0	0	0	0	0	0	0	0	0	0	1	2	2
P471	2	32	1	0	1	1	6	1	0	0	6	1	1	1	2	1	0	1	0	0	1	5	2	0	3	0	0	0	0	0	0	0	0	0	0	0	0	0	2	4	2
P472	2	33	1	0	1	1	5	0	0	0	2	0	0		3	1	1	0	1	1	0	4	8	4	15	19	0	0	0	1	0	0	1	0	0	0	0	0	8	56	7
P473	2	33	1	0	1	1	5	0	0	0	4	0	2	2	2	1	1	0	0	1	0	10	6	9	15	7	0	0	0	1	0	0	1	0	0	1	0	0	2	2	1
P474	2	27	1	1	1	1	5	0	4	1	4	1	1	1	2	1	1	0	1	1	0	5	10	8	19	19	0	0	0	1	1	1	1	1	1	0	0	0	8	24	3
P475	2	22	1	0	6	0	5	0	1	1	1	0	0		2	1	1	0	1	1	0	23	4	9	12	11	0	0	0	1	1	0	1	1	0	0	0	0	2	12	6
P476	2	26	1	0	1	1	5	0	1	1	4	1	2	2	2	1	0	1	0	0	1	10	6	6	8	2	0	0	0	0	0	0	0	0	0	0	0	0	1	1	1
P477	2	25	1	0	1	1	4	0	0	0	4	0	3	2	2	1	1	0	1	1	0	11	5	11	10	19	0	0	0	1	0	0	1	0	0	1	0	0	7	49	7
P478	2	19	1	0	1	1	4	0	0	0	2	0	0		2	1	0	1	0	0	0	2	3	0	3	0	1	20	1	0	0	0	0	0	0	0	0	0	2	4	2
P479	2	25	1	0	1	1	5	0	0	0	4	0	0		2	1	0	1	0	0	1	14	2	0	3	5	0	0	0	0	0	0	0	0	0	0	0	0	3	15	5
P480	2	32	0	1	1	1	5	0	0	0	5	0	3	3	2	1	1	0	1	1	0	15	4	15	5	18	0	0	0	0	0	0	0	0	0	0	0	0	2	4	2
P481	2	29	1	0	1	1	5	0	4	1	5	1	3	3	2	1	1	1	1	1	1	10	3	1	7	1	0	0	0	1	1	0	1	1	0	0	0	0	2	8	4
P482	2	34	1	0	1	1	5	0	4	1	5	1	2	2	3	1	1	0	1	0	0	10	6	10	6	11	0	0	0	1	0	0	1	0	0	1	0	0	3	21	7
P483	2	26	1	0	1	1	4	0	2	1	5	1	2	1	2	1	0	1	0	0	1	2	2	0	2	12	1	3	1	0	0	0	0	0	0	0	0	0	4	8	2
P484	2	29	1	1	1	1	5	0	0	0	3	1	3	3	2	1	0	1	0	0	0	10	2	3	10	0	1	3	1	0	0	0	0	0	0	0	0	0	2	14	7
P485	2	33	1	0	1	1	5	0	1	1	4	1	2	2	2	1	0	1	0	0	0	7	4	2	14	5	1	28	1	1	1	1	1	1	1	1	1	1	1	3	3
P486	2	34	1	1	1	1	5	0	0	0	3	0	2	1	2	1	1	1	1	1	1	12	2	4	6	5	0	0	0	1	1	0	1	1	0	0	0	0	3	21	7
P487	2	26	1	0	1	1	5	0	1	1	3	1	0		2	1	1	0	1	1	0	12	4	5	11	14	0	0	0	1	1	1	1	1	1	0	0	0	4	8	2
P488	2	33	1	0	2	0	6	1	0	0	7	1	2	0	4	1	0	1	0	0	1	2	3	0	4	3	0	0	0	0	0	0	0	0	0	0	0	0	6	42	7
P489	2	34	1	0	1	1	5	0	0	0	4	1	2	2	2	0	0	0	0	0	0	18	3	13	10	7	0	0	0	1	1	0	1	1	0	0	0	0	5	35	7
P490	2	24	1	0	1	1	5	0	0	0	3	0	0		3	1	1	0	1	1	0	25	5	6	21	13	0	0	0	1	1	1	1	1	1	0	0	0	3	9	3
P491	2	30	1	0	1	1	5	0	4	1	4	1	3	3	3	0	0	0	0	0	0	15	4	3	12	6	0	0	0	0	0	0	0	0	0	0	0	0	2	6	3
P492	2	30	1	0	1	1	5	0	2	1	5	0	0		2	1	1	1	1	1	0	20	3	2	7	8	1	17	1	1	1	1	1	0	0	1	1	1	5	35	7
P493	2	26	1	1	1	1	6	1	0	0	5	0	0		2	0	0	0	0	0	0	15	2	1	5	2	0	0	0	1	0	0	1	0	0	0	0	0	1	1	1
P494	2	27	1	0	1	1	6	1	0	0	5	1	2	2	4	0	0	0	0	0	0	25	8	8	13	17	0	0	0	0	0	0	0	0	0	0	0	0	9	36	4
P495	2	26	1	0	1	1	5	0	0	0	2	0	1	0	3	1	1	0	1	1	0	2	10	2	10	6	0	0	0	1	1	0	1	1	0	0	0	0	3	21	7
P496	2	26	1	0	1	1	5	0	1	1	5	0	0		2	0	0	0	0	0	0	10	10	10	20	11	0	0	0	1	0	0	1	0	0	0	0	0	2	6	3
P497	2	34	0	0	1	1	4	0	0	0	5	0	0		4	1	1	0	1	1	0	18	8	4	8	7	0	0	0	1	1	0	1	1	0	1	0	0	1	1	1
P498	2	27	1	0	1	1	4	0	0	0	4	0	0		3	0	0	0	0	0	0	15	6	15	20	14	0	0	0	1	1	0	0	0	0	1	1	0	4	20	5
P499	2	30	1	0	1	1	5	0	4	1	5	1	2	2	2	1	0	1	0	0	1	3	2	0	4	2	0	0	0	0	0	0	0	0	0	0	0	0	2	14	7
P500	2	30	0	0	1	1	5	0	4	1	7	1	0		3	1	0	1	0	0	1	10	2	2	8	6	1	0	0	0	0	0	0	0	0	0	0	0	1	2	2
P501	2	23	1	0	1	1	5	0	1	1	4	0	1	1	3	0	0	0	0	0	0	4	4	0	4	0	0	0	0	0	0	0	0	0	0	0	0	0	4	24	6
P502	2	29	1	0	1	1	6	1	3	1	4	0	4	2	2	1	1	1	1	1	1	6	2	0	2	0	0	0	0	1	1	0	1	1	0	0	0	0	10	70	7
P503	2	28	0	0	1	1	5	0	3	1	4	1	3	1	2	1	0	1	0	0	1	4	2	1	5	2	0	0	0	1	1	1	1	1	1	0	0	0	2	14	7
P504	2	33	1	0	1	1	5	0	0	0	6	1	0		3	1	1	0	1	1	0	19	2	6	14	16	0	0	0	1	1	0	1	1	0	1	1	0	4	28	7
P505	2	33	1	1	1	1	5	0	0	0	5	1	1	1	2	1	1	0	1	1	0	8	2	0	4	10	0	0	0	1	1	0	1	1	0	1	1	0	7	49	7
P506	2	34	1	0	1	1	5	0	4	1	5	0	0		1	1	1	0	0	1	0	10	8	10	15	19	0	0	0	1	1	0	1	1	0	1	1	0	1	5	5
P507	2	20	0	0	5	0	4	0	1	1	5	1	0		4	1	1	1	1	0	1	4	4	2	4	6	0	0	0	1	1	0	1	1	0	0	0	0	6	36	6
P508	2	24	1	1	1	1	5	0	1	1	3	1	0		2	1	1	1	1	1	0	2	4	0	2	0	1	30	1	1	1	1	1	1	1	0	0	0	4	12	3
P509	2	27	1	0	1	1	5	0	0	0	4	0	0		3	1	1	1	1	1	0	20	3	4	9	16	1	30	1	0	0	0	0	0	0	0	0	0	1	7	7
P510	2	29	1	0	6	0	5	0	2	1	4	0	1	0	1	1	0	1	0	0	1	8	3	1	5	12	0	0	0	0	0	0	0	0	0	0	0	0	1	4	4
P511	2	31	1	0	1	1	5	0	2	1	2	0	2	2	2	1	0	1	0	0	1	1	1	0	1	0	0	0	0	1	1	0	1	1	0	0	0	0	3	12	4
P512	2	33	1	0	1	1	4	0	0	0	4	0	6	6	2	1	1	1	1	0	1	11	4	4	20	3	1	2	1	1	1	1	1	1	1	0	0	0	2	12	6
P513	2	32	1	0	1	1	5	0	4	1	5	1	3	2	2	1	0	1	0	0	1	2	2	0	3	1	0	0	0	0	0	0	0	0	0	0	0	0	4	28	7
P514	2	25	1	0	1	1	5	0	0	0	3	0	1	0	2	1	1	1	0	1	0	25	3	7	15	14	1	20	1	1	1	0	1	1	0	0	0	0	1	4	4
P515	2	27	1	1	1	1	5	0	0	0	1	0	0		3	1	1	0	1	1	0	28	8	21	14	19	0	0	0	1	1	1	1	1	1	1	1	1	2	14	7
P516	2	31	1	0	1	1	5	0	0	0	5	0	1	1	2	1	1	0	1	1	0	23	4	1	10	9	0	0	0	1	1	1	1	1	1	0	0	0	3	21	7
P517	2	32	1	0	1	1	6	1	0	0	3	1	1	1	3	1	1	0	0	1	0	2	1	0	2	1	0	0	0	1	0	0	1	0	0	0	0	0	5	35	7
P518	2	27	1	0	1	1	5	0	1	1	3	0	0		3	1	1	1	0	1	1	7	3	0	4	4	1	0	0	0	0	0	0	0	0	0	0	0	6	42	7
P519	2	25	1	0	1	1	5	0	0	0	5	1	0		3	1	1	0	0	1	0	20	3	4	10	10	0	0	0	1	0	0	1	0	0	1	0	0	3	12	4
P520	2	28	1	0	1	1	5	0	0	0	4	0	1	1	2	1	0	1	0	0	1	4	2	1	5	2	0	0	0	0	0	0	0	0	0	0	0	0	5	15	3
P521	2	24	1	0	1	1	5	0	3	1	3	0	0		2	1	1	0	1	1	0	20	9	20	30	21	0	0	0	1	1	1	1	1	1	1	1	1	2	4	2
P522	2	24	1	0	1	1	4	0	0	0	4	0	1	1	2	0	0	0	0	0	0	12	4	2	7	2	0	0	0	0	0	0	0	0	0	0	0	0	4	28	7
P523	2	24	1	0	1	1	5	0	0	0	5	1	2	2	2	1	1	1	1	1	1	4	2	0	2	0	0	0	0	0	0	0	0	0	0	0	0	0	2	14	7
P524	2	34	1	0	1	1	4	0	1	1	4	0	2	0	2	1	0	1	0	0	1	5	2	0	3	0	0	0	0	0	0	0	0	0	0	0	0	0	5	10	2
P525	2	31	1	0	1	1	6	1	3	1	5	0	0		4	1	1	0	0	1	0	16	8	15	11	12	0	0	0	0	0	0	0	0	0	0	0	0	2	14	7
P526	2	34	1	1	1	1	6	1	4	1	5	0	1	0	2	1	1	1	1	1	1	2	2	0	2	0	0	0	0	1	1	1	1	1	1	0	0	0	1	7	7
P527	2	32	1	0	1	1	5	0	0	0	2	1	2	2	2	0	0	0	0	0	0	25	4	15	12	8	0	0	0	1	0	0	1	0	0	0	0	0	4	28	7
P528	2	24	1	0	7	0	4	0	0	0	3	0	0		2	1	1	1	1	0	1	25	2	2	16	5	0	0	0	0	0	0	0	0	0	0	0	0	1	2	2
P529	2	27	1	0	1	1	6	1	0	0	4	0	0		3	1	1	1	1	1	0	17	6	12	8	3	1	1	1	1	0	0	1	0	0	0	0	0	6	42	7
P530	2	29	1	0	3	0	5	0	1	1	1	0	0		2	1	1	0	1	1	0	7	4	0	5	4	1	0	0	1	1	0	1	1	0	1	1	0	5	35	7
P531	2	28	0	0	1	1	6	1	4	1	4	0	2	2	2	1	0	1	0	0	1	2	1	0	2	1	0	0	0	1	1	0	0	0	0	1	1	0	2	14	7
P532	2	31	1	0	1	1	6	1	0	0	7	1	4	4	2	0	0	0	0	0	0	25	2	2	6	0	0	0	0	0	0	0	0	0	0	0	0	0	12	36	3
P533	2	31	1	0	1	1	6	1	0	0	4	1	1	1	2	1	0	1	0	0	1	10	2	0	4	0	0	0	0	0	0	0	0	0	0	0	0	0	2	6	3
P534	2	29	1	0	1	1	5	0	2	1	1	0	0		2	1	1	1	1	1	0	10	10	6	21	8	1	30	1	1	0	0	1	0	0	0	0	0	8	56	7
P535	2	29	1	1	6	0	4	0	0	0	5	0	6	4	2	1	1	0	1	1	0	23	6	23	19	14	0	0	0	1	1	0	1	1	0	0	0	0	2	6	3
P536	2	29	1	0	1	1	5	0	2	1	4	1	3	3	2	1	0	1	0	0	1	20	1	0	3	0	0	0	0	1	1	1	1	1	1	0	0	0	3	21	7
P537	2	30	1	0	1	1	6	1	0	0	4	0	0		3	1	0	1	0	0	1	3	2	1	5	2	0	0	0	0	0	0	0	0	0	0	0	0	2	10	5
P538	2	26	1	0	3	0	6	1	3	1	4	0	0		2	1	0	1	0	0	1	3	2	1	8	1	0	0	0	0	0	0	0	0	0	0	0	0	2	14	7
P539	2	26	0	0	1	1	5	0	1	1	3	0	0		1	1	1	0	0	1	0	5	6	9	8	15	0	0	0	1	1	0	1	1	0	0	0	0	2	2	1
P540	2	31	1	0	1	1	5	0	0	0	5	1	2	2	2	1	1	0	0	1	0	7	3	1	12	6	0	0	0	0	0	0	0	0	0	0	0	0	1	3	3
P541	2	27	1	0	1	1	4	0	0	0	3	0	0		2	1	0	1	0	0	0	2	2	1	4	7	1	10	1	1	0	0	1	0	0	1	0	0	10	30	3
P542	2	33	1	0	1	1	5	0	0	0	5	1	2	2	2	1	1	1	1	1	1	2	4	1	8	9	0	0	0	1	1	1	1	1	1	0	0	0	2	14	7
P543	2	25	1	0	1	1	4	0	0	0	4	0	0		3	0	0	0	0	0	0	13	7	4	15	7	0	0	0	0	0	0	0	0	0	0	0	0	6	36	6
P544	2	33	1	1	1	1	5	0	0	0	3	1	2	2	3	1	1	0	1	1	0	20	6	15	12	22	0	0	0	1	0	0	1	0	0	0	0	0	1	3	3
P545	2	33	1	0	1	1	5	0	0	0	1	1	1	0	2	1	1	1	1	1	1	3	3	0	3	6	0	0	0	1	1	1	1	1	1	1	1	1	2	10	5
P546	2	34	1	0	1	1	5	0	0	0	1	0	0		2	1	1	1	1	1	0	2	5	3	3	17	1	2	1	1	1	0	1	1	0	1	1	0	2	6	3
P547	2	32	1	0	1	1	5	0	3	1	4	0	0		2	1	1	1	1	0	0	15	6	15	10	24	1	8	1	1	1	1	1	1	1	1	1	0	6	42	7
P548	2	28	0	1	2	0	5	0	4	1	4	1	5	5	2	1	1	1	0	1	0	8	6	6	6	0	1	1	1	1	1	0	1	1	0	0	0	0	6	24	4
P549	2	25	1	0	2	0	4	0	0	0	3	0	1	1	2	1	1	0	1	1	0	1	4	0	4	2	0	0	0	1	1	0	1	1	0	0	0	0	20	120	6
P550	2	33	1	0	1	1	5	0	0	0	4	1	2	2	2	1	1	1	1	1	0	29	10	30	15	23	1	1	1	1	1	0	0	0	0	1	1	0	1	1	1
P551	2	34	1	0	1	1	6	1	0	0	5	1	3	3	3	0	0	0	0	0	0	12	2	0	4	1	0	0	0	0	0	0	0	0	0	0	0	0	3	21	7
P552	2	32	1	0	1	1	4	0	0	0	4	1	2	2	3	1	0	1	0	0	1	1	2	0	2	0	0	0	0	0	0	0	0	0	0	0	0	0	1	6	6
P553	2	21	1	0	1	1	4	0	0	0	3	1	0		2	1	1	0	1	1	0	28	5	27	11	13	0	0	0	0	0	0	0	0	0	0	0	0	2	14	7
P554	2	31	1	0	1	1	5	0	0	0	4	1	3	1	2	0	0	0	0	0	0	25	4	5	8	7	0	0	0	0	0	0	0	0	0	0	0	0	4	28	7
P555	2	26	1	1	3	0	4	0	0	0	1	1	2	2	2	1	1	0	1	1	0	15	4	10	7	8	0	0	0	1	1	1	1	1	1	0	0	0	6	30	5
P556	2	28	1	0	1	1	5	0	0	0	3	0	1	1	2	0	0	0	0	0	0	22	4	15	12	19	1	0	0	1	1	0	0	0	0	1	1	0	3	12	4
P557	2	31	1	0	1	1	6	1	0	0	5	0	4	1	2	1	1	1	1	1	0	24	3	2	9	9	1	30	1	1	0	0	1	0	0	0	0	0	3	15	5
P558	2	26	1	0	1	1	4	0	0	0	3	1	0		3	0	0	0	0	0	0	7	2	0	3	10	0	0	0	0	0	0	0	0	0	0	0	0	2	4	2
P559	2	30	0	0	1	1	5	0	0	0	5	1	5	3	2	0	0	0	0	0	0	20	3	6	7	12	0	0	0	1	0	0	1	0	0	0	0	0	5	25	5
P560	2	33	0	0	1	1	5	0	0	0	1	0	2	2	1	1	0	1	0	0	1	20	1	0	2	0	0	0	0	0	0	0	0	0	0	0	0	0	10	40	4
P561	2	29	1	0	1	1	6	1	0	0	2	0	0		3	0	0	0	0	0	0	15	3	6	7	6	0	0	0	1	1	1	1	1	1	1	1	1	2	14	7
P562	2	26	1	0	1	1	5	0	0	0	3	0	0		2	1	1	0	1	1	0	30	10	20	24	21	0	0	0	1	1	0	1	1	0	0	0	0	5	10	2
P563	2	34	1	0	1	1	5	0	0	0	4	0	1	0	3	1	0	1	0	0	1	5	6	5	10	0	1	27	1	1	1	0	1	1	0	1	1	0	2	12	6
P564	2	32	1	0	4	0	4	0	0	0	1	0	0		2	1	1	0	1	1	0	28	3	4	14	11	0	0	0	0	0	0	0	0	0	0	0	0	2	4	2
P565	2	28	1	0	1	1	4	0	0	0	4	0	0		3	1	1	0	1	1	0	7	6	5	6	9	0	0	0	1	1	0	1	1	0	0	0	0	5	15	3
P566	2	30	1	0	1	1	5	0	0	0	3	0	0		2	1	1	1	1	1	0	30	10	30	20	22	1	29	1	1	1	1	1	1	0	1	1	1	4	28	7
P567	2	27	1	0	1	1	5	0	0	0	5	0	0		4	0	0	0	0	0	0	10	3	1	5	0	0	0	0	0	0	0	0	0	0	0	0	0	3	12	4
P568	2	30	1	0	1	1	6	1	3	1	4	1	2	2	3	1	0	1	0	0	1	6	3	0	5	2	0	0	0	0	0	0	0	0	0	0	0	0	8	56	7
P569	2	33	1	0	1	1	5	0	0	0	3	1	3	3	2	1	1	1	1	1	1	2	3	0	2	1	1	28	1	1	1	1	1	1	1	0	0	0	6	36	6
P570	2	23	1	0	1	1	4	0	0	0	3	1	2	2	2	1	1	0	1	1	0	10	6	3	10	14	0	0	0	1	1	1	1	1	1	0	0	0	6	24	4
P571	2	29	1	0	1	1	5	0	4	1	2	1	1	1	2	1	1	0	1	0	0	6	4	2	9	9	0	0	0	1	1	1	1	1	1	0	0	0	3	6	2
P572	2	34	1	0	1	1	5	0	0	0	4	0	2	1	2	1	0	1	0	0	1	5	3	0	4	0	0	0	0	0	0	0	0	0	0	0	0	0	1	1	1
P573	2	31	1	0	1	1	5	0	0	0	4	1	3	3	1	0	0	0	0	0	0	10	8	3	6	4	0	0	0	1	0	0	0	0	0	1	0	0	1	1	1
P574	2	22	0	0	2	0	4	0	0	0	4	1	1	1	2	1	0	1	0	0	1	30	2	1	3	0	1	30	1	0	0	0	0	0	0	0	0	0	7	49	7
P575	2	26	1	0	1	1	5	0	0	0	5	1	0		4	0	0	0	0	0	0	20	3	5	10	4	0	0	0	0	0	0	0	0	0	0	0	0	1	2	2
P576	2	29	1	0	1	1	4	0	0	0	3	0	2	2	3	1	0	1	0	0	1	30	7	7	17	6	0	0	0	0	0	0	0	0	0	0	0	0	4	28	7
P577	2	32	1	0	1	1	6	1	0	0	6	1	2	2	3	1	1	1	1	0	1	4	4	1	10	10	0	0	0	0	0	0	0	0	0	0	0	0	8	16	2
P578	2	34	1	0	1	1	6	1	0	0	6	1	2	2	3	1	0	1	0	0	1	5	2	0	1	0	0	0	0	0	0	0	0	0	0	0	0	0	3	9	3
P579	2	24	1	0	1	1	5	0	0	0	3	0	0		2	1	0	1	0	0	1	4	3	2	6	2	0	0	0	0	0	0	0	0	0	0	0	0	2	6	3
P580	2	31	0	0	1	1	5	0	3	1	4	0	0		2	1	0	1	0	0	1	2	3	1	7	3	1	15	1	1	0	0	1	0	0	0	0	0	2	14	7
P581	2	27	1	0	1	1	5	0	0	0	3	1	2	2	2	1	1	0	0	1	0	10	3	2	12	12	1	0	0	0	0	0	0	0	0	0	0	0	4	20	5
P582	2	31	1	0	1	1	5	0	0	0	5	0	0		2	0	0	0	0	0	0	10	3	3	14	11	0	0	0	0	0	0	0	0	0	0	0	0	1	1	1

## Sheet: Codebook
Variable	Definition	Notes
id	Participant ID	Each participant has an unique ID
study	Study ID	1 = Study 1; 2 = Study 2
age	Age	Integers from 19-34
gender	Gender	0 = Female; 1 = Male
hispanic	Hispanic/Latino(a) ethnicity	0 = No; 1 = Yes
race	Race	1 = White; 2 = Black or African American; 3 = Asian; 4 = Native Hawaiian or Other Pacific Islander; 5 = American Indian or Alaska Native; 6 = More than one race/ethnicity; 7 = Other (please specify)
racew	Race dichotomized to white vs non-white	0 = Non-White, 1 = White
education	Highest level of education	1 = Never attended school or only attended kindergarten; 2 = Grades 1 through 8 (Elementary); 3 = Grades 9 through 11 (Some high school); 4 = Grade 12 or GED (High school graduate); 5 = College 1 year to 3 years (Some college or technical school); 6 = College 4 years or more (College graduate)
educationc	Education dichotomized to college grads vs not	0 = Not College Grad, 1 = College Grad
college	Currently in college	0 = No; 1 = Yes, I attend a community college; 2 = Yes, I attend a technical college; 3 = Yes, I attend a state university; 4 = Yes, I attend a private college or university
collegeyes	College dichotomized to yes vs no	0 = Not in college, 1 = in college
income	Annual household income	1 = Less than $10,000; 2 = $10,000 to $14,999; 3 = $15,000 to $24,999; 4 = $25,000 to $49,999; 5 = $50,000 to $99,999; 6 = $100,000 to $149,999; 7 = $150,000 to $199,999; 8 = $200,000 or more
married	Marital status	0 = Not Married; 1 = Married
children	Number of children	Integers from 1-10
childrenathome	Number of children living at home	Integers from 1-10
branch	Branch of military service	1 = Air Force; 2 = Army; 3 = Marine Corps; 4 = Navy; 5 = Coast Guard; 6 = I am not a U.S. veteran
anyscreen	Positive MH or SUD screen	0 = No; 1 = Yes
anymhscreen	Positive MH screen	0 = No; 1 = Yes
anysudscren	Positive SUD screen	0 = No; 1 = Yes
ptsd	Positive PTSD screen	0 = No; 1 = Yes
depression	Positive depression screen	0 = No; 1 = Yes
AUDIT	AUDIT screen (8+)	0 = No; 1 = Yes
totdrinkdays	Total drinking days	Integers from 0-30
avgdrinksday	Average drinks per drinking day	Integers from 0-30
heavydrink	Binge drinking occassions	Integers from 0-30
peakdrink	Peak drinks on a drinking day	Integers from 0-30
BYAACQ	Alcohol consequences	Integers
canscreen	Any cannabis use in past 30 days	0 = No; 1 = Yes
anycannabis	Any cannabis use in past 6 months	0 = No; 1 = Yes
totcannabis	Total cannabis use days	Integers from 0-30
mhdis	Any mental health care since discharge	0 = No; 1 = Yes
mhyear	Any mental health care in past year	0 = No; 1 = Yes
mhmonth	Any mental health care in past month	0 = No; 1 = Yes
alcsuddis	Any substance use care since discharge	0 = No; 1 = Yes
alcsudyear	Any substance use care in past year	0 = No; 1 = Yes
alcsudmonth	Any substance use care in past month	0 = No; 1 = Yes
vghrsday	Total hours spent playing video games per day	Integers
vghrsweek	Total hours spent playing video games per week	Integers
vgdaysweek	Total days spent playing video games per week	Integers
